# Supplementary material for: Phenotypic screening of 1,953 FDA-approved drugs reveals 26 hits with potential for repurposing for Peyronie’s disease
Source: PLoS One. 2022 Dec 12;17(12):e0277646. doi: 10.1371/journal.pone.0277646 (PMC9744312; doi:10.1371/journal.pone.0277646)
Supplement: S1 Table — The full list of 1,953 drugs along with their inhibition, cell viability, indication and other information, such as CAS number, target, DMSO (mg/mL) maximum solubility, DMSO (mM) maximum solubility, water (mg/mL) maximum solubility, water (mM) maximum solubility, URL, pathway, chemical formula, form, synonyms, SMILES (simplified molecular-input line-entry system), ALogP, and molecular weight. (XLSX) [file pone.0277646.s001.xlsx]

## Sheet: Collate
Name	Information	inhibition	% viability	Indication	CAS Number	Target	DMSO (mg/mL)Max Solubility	DMSO (mM)Max Solubility	water (mg/mL)Max Solubility	water (mM)Max Solubility	URL		Pathway	Formula	Form	Synonyms	SMILES	ALogP	M.w.
Hexachlorophene	Hexachlorophene is a potent KCNQ1/KCNE1 potassium channel activator with EC50 of 4.61 ± 1.29 μM It can also attenuate Wnt/beta-catenin signaling through the Siah-1-mediated beta-catenin degradation.	100	41.4343	Infection	70-30-4	Potassium Channel	81	199	<1		http://selleckchem.com/products/hexachlorophene.html		Transmembrane Transporters	C13H6Cl6O2	free base	Hexachlorofen, Fostril, Nabac, pHisoHex	OC1=C(Cl)C=C(Cl)C(Cl)=C1CC1=C(O)C(Cl)=CC(Cl)=C1Cl |c:1,8,12,16,19,t:4|		3949.39
Sulfalozine sodium	Sulfalozine sodium is an antiprotozoal useful in coccidiosis research.	100	48.1365	Infection	127-79-7	Anti-infection	53	201	<1		http://selleckchem.com/products/sulfamerazine.html		Microbiology	C11H12N4O2S	free base	RP 2632	CC1=NC(NS(=O)(=O)C2=CC=C(N)C=C2)=NC=C1 |c:13,15,17,t:1,8,10|	1.056	242.32
Methylene Blue	Methylene Blue is used as a dye in chromoendoscopy. It Inhibits tau filament formation with IC50 of 1.9μM. Also it inhibits soluble guanylyl cyclase.	100	141.637	Infection	61-73-4	Others	63	197	63	197	http://selleckchem.com/products/methylene-blue.html		Others	C16H18ClN3S	free base	Basic Blue 9, Tetramethylthionine chloride, methylthioninium chloride, CI-52015	[Cl-].CN(C)C1=CC2=C(C=C1)N=C1C=CC(C=C1S2)=[N+](C)C |c:5,7,12,15,t:3,10|	2.779	156.27
Palbociclib (PD0332991) Isethionate	Palbociclib (PD0332991) Isethionate is a highly selective inhibitor of CDK4/6 with IC50 of 11 nM/16 nM in cell-free assays. It shows no activity against CDK1/2/5, EGFR, FGFR, PDGFR, InsR, etc. Phase 3.	100	34.3724	Cancer	827022-33-3	CDK	<1		10	17	http://selleckchem.com/products/pd-0332991-palbociclib-isethionate.html		Cell Cycle	C26H35N7O6S	Isethionate	N/A	OCCS(O)(=O)=O.CC(=O)C1=C(C)C2=CN=C(NC3=NC=C(C=C3)N3CCNCC3)N=C2N(C2CCCC2)C1=O |c:9,19,21,31,t:12,14,17|	2.075	152.23
Digoxin	Digoxin is a classical Na,K-ATPase inhibitor, with selectivity for the α2β3 isoform over the common α1β1 isoform, used in the treatment of atrial fibrillation and heart failure.	100	24.2867	Cardiovascular Disease	20830-75-5	Sodium Channel	100	128	<1		http://selleckchem.com/products/digoxin.html		Transmembrane Transporters	C41H64O14	free base	N/A	[H][C@@]1(C[C@H](O)[C@H](O[C@@]2([H])C[C@H](O)[C@H](O[C@@]3([H])C[C@H](O)[C@H](O)[C@@H](C)O3)[C@@H](C)O2)[C@@H](C)O1)O[C@H]1CC[C@@]2(C)[C@]([H])(CC[C@]3([H])[C@]2([H])C[C@@H](O)[C@]2(C)[C@H](CC[C@]32O)C2=CC(=O)OC2)C1 |r,t:60|	0.565	189.64
Mefloquine HCl	Mefloquine HCl is a blood schizonticide by inhibiting hemozoin formation, used as an antimalarial drug.	100	43.1774	Infection	51773-92-3	Anti-infection	82	198	<1		http://selleckchem.com/products/mefloquine-hcl.html		Microbiology	C17H17ClF6N2O	Hydrochloride	N/A	Cl.[H][C@@]1(CCCCN1)[C@@H](O)C1=CC(=NC2=C(C=CC=C12)C(F)(F)F)C(F)(F)F |r,c:12,16,t:10,14,18|	3.434	404.48
Epirubicin HCl	Epirubicin HCl, a semisynthetic L-arabino derivative of doxorubicin, is an antineoplastic agent by inhibiting Topoisomerase.	100	67.5842	Cancer	56390-09-1	Topoisomerase	100	172	100	172	http://selleckchem.com/products/Ellence.html		DNA Damage	C27H30ClNO11	Hydrochloride	4'-epidoxorubicin HCl	Cl.[H][C@@]1(C[C@H](N)[C@@H](O)[C@H](C)O1)O[C@H]1C[C@@](O)(CC2=C(O)C3=C(C(=O)C4=C(OC)C=CC=C4C3=O)C(O)=C12)C(=O)CO |r,c:17,24,28,30,t:20,37|	-2.164	131.17
Idarubicin HCl	Idarubicin HCl is a hydrochloride salt form of Idarubicin which is an anthracycline antibiotic and a DNA topoisomerase II (topo II) inhibitor for MCF-7 cells with IC50 of 3.3 ng/mL in a cell-free assay.	100	22.8022	DNA Damage	57852-57-0	Topoisomerase	100	187	5	9	http://selleckchem.com/products/Idarubicin.html		DNA Damage	C26H28ClNO9	Hydrochloride	4-demethoxydaunorubicin (NSC256439, 4-DMDR) HCl	Cl.C[C@@H]1O[C@H](C[C@H](N)[C@@H]1O)O[C@H]1C[C@@](O)(CC2=C(O)C3=C(C(=O)C4=CC=CC=C4C3=O)C(O)=C12)C(C)=O	0.939	266.34
YM155 (Sepantronium Bromide)	YM155 (Sepantronium Bromide) is a potent survivin suppressant by inhibiting Survivin promoter activity with IC50 of 0.54 nM in HeLa-SURP-luc and CHO-SV40-luc cells does not significantly inhibit SV40 promoter activity, but is observed to slightly inhibit the interaction of Survivin with XIAP. Phase 2.	100	13.4359	Others	65-19-0	Adrenergic Receptor	12	31	<1		http://selleckchem.com/products/Yohimbine-hydrochloride(Antagonil).html		Neuronal Signaling	C21H27ClN2O3	Hydrochloride	Antagonil	Cl.[H][C@@]12CC[C@H](O)[C@H](C(=O)OC)[C@@]1([H])C[C@]1([H])N(CCC3=C1NC1=C3C=CC=C1)C2 |r,c:20,24,27,29|	-1.06	213.66
Vinblastine sulfate	Vinblastine sulfate inhibits microtubule formation and suppresses nAChR activity with IC50 of 8.9 μM in a cell-free assay, used to treat certain kinds of cancer.	100	52.0094	Others	1617-90-9	Others	3	8			http://selleckchem.com/products/vincamine.html		Others	C21H26N2O3	free base	Angiopac, Devincan, Equipur, Minorin, Novicet, Oxybral, Perval, Sostenil, Tripervan	[H][C@]12N3CCC[C@@]1(CC)C[C@@](O)(N1C4=CC=CC=C4C(CC3)=C21)C(=O)OC	3.693	450.34
Flavopiridol (Alvocidib)	Flavopiridol (Alvocidib) competes with ATP to inhibit CDKs including CDK1, CDK2, CDK4, CDK6, and CDK9 with IC50 values in the 20-100 nM range. It is more selective for CDK1, 2, 4, 6, 9 versus CDK7. Flavopiridol is initially found to inhibit EGFR and PKA. Phase 1/2.	100	53.2494	Alvocidib	146426-40-6	CDK	15	37	<1		http://selleckchem.com/products/Flavopiridol.html		Cell Cycle	C21H20ClNO5	Free Base	NSC 649890 HCl,HMR-1275	[H][C@@]1(CCN(C)C[C@H]1O)C1=C2OC(=CC(=O)C2=C(O)C=C1O)C1=C(Cl)C=CC=C1 |r,c:10,13,21,25,28,30,t:18|	3.124	330.46
Delanzomib (CEP-18770)	Delanzomib (CEP-18770) is an orally active inhibitor of the chymotrypsin-like activity of proteasome with IC50 of 3.8 nM, with only marginal inhibition of the tryptic and peptidylglutamyl activities of the proteosome. Phase 1/2.	100	22.2262	Cancer	847499-27-8	Proteasome	83	201	<1		http://selleckchem.com/products/cep-18770.html		Proteases	C21H28BN3O5	free base	N/A	CC(C)[C@H](CNC(=O)[C@@H](NC(=O)C1=NC(=CC=C1)C1=CC=CC=C1)[C@@H](C)O)B(O)O |r,c:14,16,21,23,t:12,19|	2.733	244.24
Lomitapide	Lomitapide is a potent microsomal triglyceride transfer protein (MTP) inhibitor, used in the treatment of familial hypercholesterolemia.	100	40.361	Metabolic Disease	182431-12-5	Others	100	144	<1		http://selleckchem.com/products/lomitapide.html		Others	C39H37F6N3O2	free base	N/A	FC(F)(F)CNC(=O)C1(CCCCN2CCC(CC2)NC(=O)C2=C(C=CC=C2)C2=CC=C(C=C2)C(F)(F)F)C2=C(C=CC=C2)C2=C1C=CC=C2 |c:25,27,32,34,43,45,48,51,53,t:23,30,41|	-3.076	103.12
Bosutinib (SKI-606)	Bosutinib (SKI-606) is a novel, dual Src/Abl inhibitor with IC50 of 1.2 nM and 1 nM in cell-free assays, respectively.	100	30.2474	Cancer	380843-75-4	Src	100	189	<1		http://selleckchem.com/products/Bosutinib.html		Angiogenesis	C26H29Cl2N5O3	free base	N/A	COC1=C(Cl)C=C(Cl)C(NC2=C(C=NC3=CC(OCCCN4CCN(C)CC4)=C(OC)C=C23)C#N)=C1 |c:2,12,37,t:5,10,14,28,32|	-0.068	94.11
Fedratinib (SAR302503, TG101348)	Fedratinib (SAR302503, TG101348) is a selective inhibitor of JAK2 with IC50 of 3 nM in cell-free assays, 35- and 334-fold more selective for JAK2 versus JAK1 and JAK3. Phase 2.	100	28.4205	Cancer	936091-26-8	JAK	100	191	<1		http://selleckchem.com/products/Fedratinib-SAR302503-TG101348.html		JAK/STAT	C27H36N6O3S	free base	N/A	CC1=C(NC2=CC=CC(=C2)S(=O)(=O)NC(C)(C)C)N=C(NC2=CC=C(OCCN3CCCC3)C=C2)N=C1 |c:1,6,8,35,38,t:4,19,22,24|	-0.322	129.11
Thimerosal	Thimerosal is a well-established antiseptic and antifungal agent and usually used as a preservative in vaccines, immunoglobulin preparations, skin test antigens, antivenins, ophthalmic and nasal products, and tattoo inks.	100	16.5038	Others	1077-28-7	Others	41	198.711			http://selleckchem.com/products/thioctic-acid.html		Others	C8H14O2S2	free base	DL-α-Lipoic Acid	OC(=O)CCCCC1CCSS1	-3.318	167.59
Topotecan HCl	Topotecan HCl is a topoisomerase I inhibitor for MCF-7 Luc cells and DU-145 Luc cells with IC50 of 13 nM and 2 nM in cell-free assays, respectively.	100	51.8464	Metabolic Disease	262352-17-0	CETP	120	200	<1		http://selleckchem.com/products/torcetrapib-cp-529414.html		Metabolism	C26H25F9N2O4	free base	CP-529414	CCOC(=O)N1[C@H](CC)C[C@H](N(CC2=CC(=CC(=C2)C(F)(F)F)C(F)(F)F)C(=O)OC)C2=C1C=CC(=C2)C(F)(F)F |r,c:15,17,32,35,37,t:13|	-1.554	220.22
Octenidine Dihydrochloride	Octenidine, a cationic surfactant, is active against gram-positive and gram-negative bacteria.	100	35.6037	Infection	70775-75-6	Anti-infection	60	96			http://selleckchem.com/products/octenidine-ihydrochloride.html		Microbiology	C36H64Cl2N4	0	N/A	Cl.Cl.CCCCCCCCN=C1C=CN(CCCCCCCCCCN2C=CC(C=C2)=NCCCCCCCC)C=C1	0.16	170.19
Mevastatin	Mevastatin is a competitive inhibitor of HMG-Coenzyme A (HMG-CoA) reductase with a binding affinity 10,000 times greater than the HMG-CoA substrate itself.	100	50.7122	Cardiovascular Disease	73573-88-3	HMG-CoA Reductase	78	200	<1		http://selleckchem.com/products/mevastatin.html		Metabolism	C23H34O5	free base	ML-236B	[H][C@]12[C@H](CCC=C1C=C[C@H](C)[C@@H]2CC[C@@H]1C[C@@H](O)CC(=O)O1)OC(=O)[C@@H](C)CC |r,c:5,8|	2.606	194.23
Fostamatinib (R788)	Fostamatinib (R788), a prodrug of the active metabolite R406, is a Syk inhibitor with IC50 of 41 nM, strongly inhibits Syk but not Lyn, 5-fold less potent to Flt3. Phase 3.	100	29.0038	Immunology	901119-35-5	Syk	116	200	<1		http://selleckchem.com/products/R7935788-Fostamatinib.html		Angiogenesis	C23H26FN6O9P	free base	N/A	COC1=CC(NC2=NC=C(F)C(NC3=CC=C4OC(C)(C)C(=O)N(COP(O)(O)=O)C4=N3)=N2)=CC(OC)=C1OC |c:31,33,35,39,t:2,6,8,13,15|	0.769	286.33
Doxorubicin (Adriamycin) HCl	Doxorubicin (Adriamycin) HCl is an antibiotic agent that inhibits DNA topoisomerase II and induces DNA damage and apoptosis in tumor cells.	100	43.6189	Cancer	25316-40-9	Topoisomerase	100	172	20	34	http://selleckchem.com/products/Adriamycin.html		DNA Damage	C27H30ClNO11	Hydrochloride	NSC 123127	Cl.[H][C@@]1(C[C@H](N)[C@H](O)[C@H](C)O1)O[C@H]1C[C@@](O)(CC2=C(O)C3=C(C(=O)C4=C(OC)C=CC=C4C3=O)C(O)=C12)C(=O)CO |r,c:17,24,28,30,t:20,37|	0.932	335.35
Mebendazole	Mebendazole is a synthetic benzimidazole derivate and anthelmintic agent. Mebendazole interferes with the reproduction and survival of helminths by inhibiting the formation of their cytoplasmic microtubules, thereby selectively and irreversibly blocking glucose uptake.	100	62.2263	Infection	31431-39-7	Anti-infection	6	20	<1		http://selleckchem.com/products/mebendazole.html		Microbiology	C16H13N3O3	free base	Vermox, Telmin, Pantelmin, Mebenvet	COC(=O)NC1=NC2=C(N1)C=CC(=C2)C(=O)C1=CC=CC=C1 |c:7,11,13,20,22,t:5,18|	4.957	506.593
Napabucasin	Napabucasin is an orally available Stat3 and cancer cell stemness inhibitor.	100	18.6054	Cancer	83280-65-3	STAT	10	42	<1		http://selleckchem.com/products/napabucasin.html		JAK/STAT	C14H8O4	free base	BBI608	CC(=O)C1=CC2=C(O1)C(=O)C1=CC=CC=C1C2=O |c:5,13,15,t:3,11|	4.543	602.7
Sunitinib Malate	Sunitinib Malate is a multi-targeted RTK inhibitor targeting VEGFR2 (Flk-1) and PDGFRβ with IC50 of 80 nM and 2 nM in cell-free assays, and also inhibits c-Kit.	100	31.6785	Inflammation	40828-46-4	COX	52	200	<1		http://selleckchem.com/products/Suprofen(Profenal).html		Neuronal Signaling	C14H12O3S	free base	N/A	CC(C(O)=O)C1=CC=C(C=C1)C(=O)C1=CC=CS1 |c:7,9,16,t:5,14|	2.353	397.42
Bardoxolone Methyl	Bardoxolone Methyl is an IKK inhibitor, showing potent proapoptotic and anti-inflammatory activities Also a potent Nrf2 activator and nuclear factor-κB (NF-κB) inhibitor.	100	25.234	Cardiovascular Disease/Respiratory Disease	218600-53-4	IκB/IKK	21	42	<1		http://selleckchem.com/products/bardoxolone-methyl.html		NF-κB	C32H43NO4	free base	RTA 402, TP-155, NSC 713200, CDDO Methyl Ester	[H][C@@]12CC(C)(C)CC[C@@]1(CC[C@]1(C)[C@]2([H])C(=O)C=C2[C@@]3(C)C=C(C#N)C(=O)C(C)(C)[C@]3([H])CC[C@@]12C)C(=O)OC |r,t:19,23|	2.699	465.51
Calcium D-Panthotenate	Calcium D-Panthotenate, also called vitamin B5 Calcium, is a water-soluble vitamin and an essential nutrient for many animals.	100	52.5721	Others	137-08-6	Vitamin	44	92	44	92	http://selleckchem.com/products/calcium-d-panthotenate.html		Metabolism	C18H32CaN2O10	free base	D-Pantothenic Acid Calcium	CC(C)(CO)[C@@H](O)C(=O)NCCC(=O)O[Ca]OC(=O)CCNC(=O)[C@H](O)C(C)(C)CO |r|	-2.67	200.24
Tegaserod Maleate	Tegaserod Maleate is a hydrogen maleate salt form of tegaserod, which is a 5-HT4 receptor partial agonist and binds with high affinity to 5-HT4 receptors. It has limited affinity for 5-HT1 receptors and no appreciable affinity for other 5-HT receptors, muscarinic, adrenergic, dopaminergic or opiate receptors.	100	59.6769	Infection	61036-62-2	Anti-infection	<1		100	59	http://selleckchem.com/products/Teicoplanin.html		Microbiology	C135H190Cl2N9O37R2	free base	Teichomycin	[*].CCCCCCCCCC(C)=O.CCCCC\C=C\CCC(C)=O.CC(C)CCCCCCC(C)=O.CCC(C)CCCCCCC(C)=O.CC(C)CCCCCCCC(C)=O.CC(=O)N[C@@H]1[C@@H](O)[C@H](O)[C@@H](CO)O[C@H]1O[C@H]1[C@@H]2NC(=O)[C@H](NC(=O)[C@@H]3NC(=O)[C@H]4NC(=O)[C@@H](CC5=CC=C(OC6=C(O[C@@H]7O[C@H](CO)[C@@H](O)[C@H](O)[C@H]7N[*])C(OC7=C(Cl)C=C1C=C7)=CC3=C6)C(Cl)=C5)NC(=O)[C@H](N)C1=CC(OC3=CC4=CC(O)=C3)=C(O)C=C1)C1=CC(=C(O)C=C1)C1=C(O[C@H]3O[C@H](CO)[C@@H](O)…	-6.839	645.6
Pimavanserin	Pimavanserin is a potent and selective serotonin 5-HT2A inverse agonist with pIC50 of 8.73, used to treat psychosis associated with Parkinson’s disease.	100	59.4675	Neurological Disease	706782-28-7	5-HT Receptor	100	99	100	99	http://selleckchem.com/products/pimavanserin.html		GPCR & G Protein	C54H74F2N6O10	Tartrate	ACP-103	O[C@H]([C@@H](O)C(O)=O)C(O)=O.CC(C)COC1=CC=C(CNC(=O)N(CC2=CC=C(F)C=C2)C2CCN(C)CC2)C=C1.CC(C)COC1=CC=C(CNC(=O)N(CC2=CC=C(F)C=C2)C2CCN(C)CC2)C=C1 |r,c:29,40,62,73,t:14,16,24,26,47,49,57,59|	1.997	372.89
Amodiaquine dihydrochloride dihydrate	Amodiaquine is a potent, non-competitive inhibitor of histamine N-methyl transferase with estimated Ki of 18.6 nM. It is also used as an antimalarial and anti-inflammatory agent.	100	84.1841	Infection/Inflammation	6398-98-7	Transferase,Histone Methyltransferase	92	198	29	62	http://selleckchem.com/products/amodiaquine-dihydrochloride-dihydrate.html		Epigenetics	C20H28Cl3N3O3	dihydrochloride dihydrate	N/A	O.O.Cl.Cl.CCN(CC)CC1=CC(NC2=C3C=CC(Cl)=CC3=NC=C2)=CC=C1O |c:10,12,15,18,20,22,24,t:6|	0.939	205.68
Lomitapide Mesylate	Lomitapide Mesylate is a potent microsomal triglyceride transfer protein (MTP) inhibitor, used in the treatment of familial hypercholesterolemia.	100	50.36	Others	202914-84-9	Others	100	127	<1		http://selleckchem.com/products/lomitapide-mesylate.html		Others	C40H41F6N3O5S	Mesylate	N/A	CS(O)(=O)=O.FC(F)(F)CNC(=O)C1(CCCCN2CCC(CC2)NC(=O)C2=C(C=CC=C2)C2=CC=C(C=C2)C(F)(F)F)C2=C(C=CC=C2)C2=C1C=CC=C2 |c:29,31,36,38,47,49,52,55,57,t:27,34,45|	4.08	354.18
Carfilzomib (PR-171)	Carfilzomib (PR-171) is an irreversible proteasome inhibitor with IC50 of <5 nM in ANBL-6 cells, displayed preferential in vitro inhibitory potency against the ChT-L activity in the β5 subunit, but little or no effect on the PGPH and T-L activities.	100	30.5906	Cardiovascular Disease	868540-17-4	Proteasome	50	69	<1		http://selleckchem.com/products/carfilzomib-pr-171.html		Proteases	C40H57N5O7	free base	N/A	CC(C)C[C@H](NC(=O)[C@H](CCC1=CC=CC=C1)NC(=O)CN1CCOCC1)C(=O)N[C@@H](CC1=CC=CC=C1)C(=O)N[C@@H](CC(C)C)C(=O)[C@@]1(C)CO1 |r,c:13,15,36,38,t:11,34|	-1.587	188.18
Ispinesib (SB-715992)	Ispinesib (SB-715992) is a potent, specific and reversible inhibitor of kinesin spindle protein (KSP) with Ki app of 1.7 nM in a cell-free assay, no inhibition to CENP-E, RabK6, MCAK, MKLP1, KHC or Kif1A. Phase 2.	100	48.0903	Cancer	336113-53-2	Kinesin	103	199	<1		http://selleckchem.com/products/Ispinesib-mesilate(SB-715992).html		Cytoskeletal Signaling	C30H33ClN4O2	free base	CK0238273	CC(C)[C@@H](N(CCCN)C(=O)C1=CC=C(C)C=C1)C1=NC2=C(C=CC(Cl)=C2)C(=O)N1CC1=CC=CC=C1 |r,c:16,23,26,36,38,t:11,13,19,21,34|	3.942	415.82
Ceftriaxone Sodium	Ceftriaxone Sodium is an antibiotic, a third-generation cephalosporin. It has broad-spectrum activity against Gram-positive bacteria and expanded Gram-negative coverage.	100	26.2678	Others	104376-79-6	Others	100	167.072	-1	-1.67072	http://selleckchem.com/products/.html		Others	C18H16N8Na2O7S3	free base			0.95	135.16
Ceritinib (LDK378)	Ceritinib (LDK378) is potent inhibitor against ALK with IC50 of 0.2 nM in cell-free assays, shows 40- and 35-fold selectivity against IGF-1R and InsR, respectively. Phase 3.	100	41.6317	Cancer	1032900-25-6	ALK	20	36	<1		http://selleckchem.com/products/ldk378.html		Protein Tyrosine Kinase	C28H36ClN5O3S	free base	N/A	CC(C)OC1=C(NC2=NC(NC3=C(C=CC=C3)S(=O)(=O)C(C)C)=C(Cl)C=N2)C=C(C)C(=C1)C1CCNCC1 |c:4,13,15,26,32,t:7,11,23,29|	-1.329	222.25
Tilmicosin	Tilmicosin is a macrolide antibiotic.	100	25.3161	Microbiology	137330-13-3	Anti-infection	100	103.399			http://selleckchem.com/products/tilmicosin-phosphate.html		Microbiology	C46H83N2O17P	phosphate	N/A	OP(O)(O)=O.[H][C@@]1(O[C@H]2[C@@H](CCN3C[C@@H](C)C[C@@H](C)C3)C[C@@H](C)C(=O)\C=C\C(C)=C\[C@H](CO[C@@H]3O[C@H](C)[C@@H](O)[C@@H](OC)[C@H]3OC)[C@@H](CC)OC(=O)C[C@@H](O)[C@@H]2C)O[C@H](C)[C@@H](O)[C@@H]([C@H]1O)N(C)C	2.119	324.395
Fosbretabulin (Combretastatin A4 Phosphate (CA4P)) Disodium	Fosbretabulin (Combretastatin A4 Phosphate (CA4P)) Disodium is the water-soluble prodrug of Combretastatin A4 (CA4), which is a microtubule-targeting agent that binds β-tubulin with Kd of 0.4 μM in a cell-free assay. Fosbretabulin Disodium inhibits the polymerization of tubulin with IC50 of 2.4 μM, and also disrupts tumor vasculature. Phase 3.	100	74.014	Cancer	168555-66-6	Microtubule Associated	<1		28	64	http://selleckchem.com/products/fosbretabulin-disodium-combretastatin-a-4-phosphate-disodium-ca4p-disodium.html		Cytoskeletal Signaling	C18H19Na2O8P	Disodium salt	N/A	[Na+].[Na+].COC1=CC(\C=C/C2=CC(OP([O-])([O-])=O)=C(OC)C=C2)=CC(OC)=C1OC |c:18,20,24,t:2,7,14|	-0.82	75.07
Pacritinib (SB1518)	Pacritinib (SB1518) is a potent and selective inhibitor of Janus Kinase 2 (JAK2) and Fms-Like Tyrosine Kinase-3 (FLT3) with IC50s of 23 and 22 nM in cell-free assays, respectively. Phase 3.	100	40.7057	Cancer	937272-79-2	FLT3,JAK	11	23	<1		http://selleckchem.com/products/pacritinib-sb1518.html		JAK/STAT	C28H32N4O3	free base	N/A	C(CN1CCCC1)OC1=CC=C2NC3=NC=CC(=N3)C3=CC(COC\C=C\COCC1=C2)=CC=C3 |c:16,18,33,35,37,t:9,11,14,21,27|	-4.308	273.11
Entrectinib (RXDX-101)	Entrectinib (RXDX-101) is an orally bioavailable pan-TrkA/B/C, ROS1 and ALK inhibitor with IC50 ranging between 0.1 and 1.7 nM. Phase 2.	100	51.6394	Cancer/Neurological Disease	1108743-60-7	Trk receptor,ALK	100	178	<1		http://selleckchem.com/products/entrectinib-rxdx-101.html		Protein Tyrosine Kinase	C31H34F2N6O2	free base	NMS-E628	CN1CCN(CC1)C1=CC=C(C(=O)NC2=NNC3=C2C=C(CC2=CC(F)=CC(F)=C2)C=C3)C(NC2CCOCC2)=C1 |c:18,27,30,33,44,t:8,10,15,21,24|	-0.578	163.19
Puromycin 2HCl	Puromycin 2HCl is an aminonucleoside antibiotic, which acts as a protein synthesis inhibitor.	100	23.4167	Infection	58-58-2	Anti-infection	100	184	100	184	http://selleckchem.com/products/Puromycin-2HCl.html		Microbiology	C22H31Cl2N7O5	Dihydrochloride	N/A	Cl.Cl.COC1=CC=C(C[C@H](N)C(=O)N[C@H]2[C@@H](CO)O[C@H](C2O)N2C=NC3=C2N=CN=C3N(C)C)C=C1 |r,c:22,24,27,29,35,t:2,4|	0.571	173.21
Chlorhexidine?2HCl	Chlorhexidine hydrochloride is an antiseptic effective against a wide variety of gram-negative and gram-positive organisms.	100	70.5856	Infection	3697-42-5	Anti-infection	100	173	<1		http://selleckchem.com/products/chlorhexidine-hcl.html		Microbiology	C22H32Cl4N10	HCl	NSC-185	Cl.Cl.ClC1=CC=C(NC(=N)NC(=N)NCCCCCCNC(=N)NC(=N)NC2=CC=C(Cl)C=C2)C=C1 |c:30,33,t:1,3,25,27|	-1.423	225.2
Lapatinib	Lapatinib, used in the form of Lapatinib Ditosylate, is a potent EGFR and ErbB2 inhibitor with IC50 of 10.8 and 9.2 nM in cell-free assays, respectively.	100	89.6958	Cancer	231277-92-2	EGFR,HER2	100	172	<1		http://selleckchem.com/products/lapatinib.html		Protein Tyrosine Kinase	C29H26ClFN4O4S	free base	GW-572016, GSK572016	CS(=O)(=O)CCNCC1=CC=C(O1)C1=CC=C2N=CN=C(NC3=CC=C(OCC4=CC=CC(F)=C4)C(Cl)=C3)C2=C1 |c:10,18,31,34,38,42,t:8,14,16,20,23,25,29|	-0.975	154.12
Dasatinib Monohydrate	Dasatinib Monohydrate is a novel, potent and multi-targeted inhibitor that targets Abl, Src and c-Kit, with IC50 of <1 nM, 0.8 nM and 79 nM, respectively.	100	49.5658	BMS-354825 Monohydrate	863127-77-9	Src,c-Kit,Bcr-Abl	21	42	<1		http://selleckchem.com/products/dasatinib-monohydrate.html		Angiogenesis	C22H28ClN7O3S	Monohydrate	BMS-354825 Monohydrate	O.CC1=NC(=CC(NC2=NC=C(S2)C(=O)NC2=C(C)C=CC=C2Cl)=N1)N1CCN(CCO)CC1 |c:3,9,16,19,21,24,t:1,7|	5.665	326.43
Chlorhexidine	Chlorhexidine is an antibacterial used as an antiseptic and for other applications.	100	69.1146	Infection	55-56-1	Bacterial	100	197.845	-1	-1.97845	http://selleckchem.com/products/.html		Infection	C22H30Cl2N10	free base			0.979	564.55
(S)-crizotinib	(S)-crizotinib, the (S)-enantiomer of crizotinib, is a potent MTH1 (NUDT1) inhibitor with IC50 of 72 nM in a cell-free assay.	100	72.9197	Cancer	1374356-45-2	MTH1	42	93	<1		http://selleckchem.com/products/s-crizotinib.html		DNA Damage	C21H22Cl2FN5O	free base	N/A	C[C@H](OC1=C(N)N=CC(=C1)C1=CN(N=C1)C1CCNCC1)C1=C(Cl)C=CC(F)=C1Cl |r,c:3,6,8,14,24,27,30,t:11|	2.565	450.55
Fingolimod (FTY720) HCl	Fingolimod (FTY720) HCl is a S1P antagonist with IC50 of 0.033 nM in K562, and NK cells.	100	49.3941	Neurological Disease	162359-56-0	S1P Receptor	69	201	69	201	http://selleckchem.com/products/FTY720.html		GPCR & G Protein	C19H34ClNO2	Hydrochloride	N/A	Cl.CCCCCCCCC1=CC=C(CCC(N)(CO)CO)C=C1 |c:20,t:8,10|	2.325	541.06
Domiphen Bromide	Domiphen bromide is a quaternary ammonium antiseptic with actions as a cationic surfactant.	100	33.5881	Infection	538-71-6	Others	83	200	83	200	http://selleckchem.com/products/domiphen-bromide.html		Others	C22H40BrNO	free base	NSC-39415	[Br-].CCCCCCCCCCCC[N+](C)(C)CCOC1=CC=CC=C1 |c:20,22,t:18|	0.614	193.2
Bortezomib (PS-341)	Bortezomib (PS-341) is a potent 20S proteasome inhibitor with Ki of 0.6 nM. It exhibits favorable selectivity towards tumor cells over normal cells.	100	31.3728	Proteases	179324-69-7	Proteasome	76	198	<1		http://selleckchem.com/products/Bortezomib.html		Proteases	C19H25BN4O4	Free Base	LDP-341, MLM341	CC(C)C[C@H](NC(=O)[C@H](CC1=CC=CC=C1)NC(=O)C1=NC=CN=C1)B(O)O	6.279	412.52
Cinchophen	Cinchophen is an analgesic drug that is frequently used to treat gout.	100	23.9424	Immunology	132-60-5	Others	50	201	<1		http://selleckchem.com/products/cinchophen.html		Others	C16H11NO2	free base	N/A	OC(=O)C1=C2C=CC=CC2=NC(=C1)C1=CC=CC=C1 |c:3,5,7,10,12,17,19,t:15|	1.666	501.47
Palbociclib (PD-0332991) HCl	Palbociclib (PD-0332991) HCl is a highly selective inhibitor of CDK4/6 with IC50 of 11 nM/16 nM in cell-free assays, respectively. It shows no activity against CDK1/2/5, EGFR, FGFR, PDGFR, InsR, etc. Phase 3.	100	58.8961	Cell Cycle	827022-32-2	CDK	3	6	30	62	http://selleckchem.com/products/PD-0332991.html		Cell Cycle	C24H30ClN7O2	Hydrochloride	N/A	Cl.CC(=O)C1=C(C)C2=CN=C(NC3=NC=C(C=C3)N3CCNCC3)N=C2N(C2CCCC2)C1=O |c:3,13,15,25,t:6,8,11|	-0.06	171.59
Proflavine Hemisulfate	Proflavine Hemisulfate is a topical antiseptic by interchelating DNA, thereby disrupting DNA synthesis and leading to high levels of mutation in the copied DNA strands.	100	70.7208	Infection	1811-28-5	Anti-infection	<1		22	85	http://selleckchem.com/products/proflavine-hemisulfate.html		Microbiology	C26H24N6O4S	Sulfate	N/A	OS(O)(=O)=O.NC1=CC=C2C=C3C=CC(N)=CC3=NC2=C1.NC1=CC=C2C=C3C=CC(N)=CC3=NC2=C1 |c:11,14,17,20,29,32,35,38,t:5,7,9,23,25,27|	-1.498	368.33
Belinostat (PXD101)	Belinostat (PXD101) is a novel HDAC inhibitor with IC50 of 27 nM in a cell-free assay, with activity demonstrated in cisplatin-resistant tumors.	100	31.2864	Cancer	414864-00-9	HDAC	64	201	<1		http://selleckchem.com/products/Belinostat.html		Epigenetics	C15H14N2O4S	free base	NSC726630, PX-105684	ONC(=O)\C=C\C1=CC(=CC=C1)S(=O)(=O)NC1=CC=CC=C1 |c:8,10,19,21,t:6,17|	-1.881	267.24
Ixazomib Citrate (MLN9708)	Ixazomib Citrate (MLN9708) immediately hydrolyzed to MLN2238, the biologically active form, on exposure to aqueous solutions or plasma. MLN2238 inhibits the chymotrypsin-like proteolytic (β5) site of the 20S proteasome with IC50/Ki of 3.4 nM/0.93 nM in cell-free assays, less potent to β1 and little activity to β2. Phase 3.	100	33.0849	Cancer	1201902-80-8	Proteasome	100	193	<1		http://selleckchem.com/products/MLN9708.html		Proteases	C20H23BCl2N2O9	free base	N/A	CC(C)C[C@H](NC(=O)CNC(=O)C1=C(Cl)C=CC(Cl)=C1)B1OC(=O)CC(CC(O)=O)(O1)C(O)=O |r,c:12,15,18|	4.433	347.88
Foretinib (GSK1363089)	Foretinib (GSK1363089) is an ATP-competitive inhibitor of HGFR and VEGFR, mostly for Met and KDR with IC50 of 0.4 nM and 0.9 nM in cell-free assays. Less potent against Ron, Flt-1/3/4, Kit, PDGFRα/β and Tie-2, and little activity to FGFR1 and EGFR. Phase 2.	100	36.2851	Cancer	849217-64-7	c-Met,VEGFR	100	158	<1		http://selleckchem.com/products/XL880(GSK1363089,EXEL-2880).html		Protein Tyrosine Kinase	C34H34F2N4O6	free base	EXEL-2880,XL-880	COC1=CC2=C(C=C1OCCCN1CCOCC1)N=CC=C2OC1=C(F)C=C(NC(=O)C2(CC2)C(=O)NC2=CC=C(F)C=C2)C=C1 |c:4,6,20,22,26,46,49,t:2,29,41,43|	0.938	217.65
Uprosertib (GSK2141795)	Uprosertib (GSK2141795) is a selective, ATP-competitive, and orally bioavailable Akt inhibitor with IC50 of 180 nM, 328 nM, and 38 nM for Akt 1, 2 and 3, respectively. Phase 2.	100	63.4322	Cancer	66-22-8	Others	22	196	<1		http://selleckchem.com/products/uracil.html		Others	C4H4N2O2	free base	N/A	O=C1NC=CC(=O)N1 |c:3|	3.917	485.94
Estradiol Benzoate	Estradiol benzoate is an estradiol analog which binds to the human, murine and chicken ERα with IC50 of 22-28 nM.	100	26.9036	Endocrinology	50-50-0	Estrogen/progestogen Receptor	75	199	<1		http://selleckchem.com/products/estradiol-benzoate.html		Endocrinology & Hormones	C25H28O3	free base	N/A	[H][C@@]12CC[C@H](O)[C@@]1(C)CC[C@]1([H])C3=CC=C(OC(=O)C4=CC=CC=C4)C=C3CC[C@@]21[H] |r,c:22,24,27,t:13,15,20|	0.96	717.18
Dasatinib	Dasatinib is a novel, potent and multi-targeted inhibitor that targets Abl, Src and c-Kit, with IC50 of <1 nM, 0.8 nM and 79 nM in cell-free assays, respectively.	100	61.0501	Cancer	302962-49-8	Bcr-Abl,c-Kit,Src	98	201	<1		http://selleckchem.com/products/Dasatinib.html		Angiogenesis	C22H26ClN7O2S	free base	BMS-354825	CC1=NC(NC2=NC=C(S2)C(=O)NC2=C(Cl)C=CC=C2C)=CC(=N1)N1CCN(CCO)CC1 |c:7,14,17,19,22,24,t:1,5|	2.619	283.3
Vortioxetine	Vortioxetine, a novel antidepressant for the treatment of major depressive disorder, is a 5-HT3, 5-HT7 and 5-HT1D receptor antagonist, 5-HT1B receptor partial agonist, 5-HT1A receptor agonist and serotonin (5-HT) transporter (SERT) inhibitor.	100	62.9161	Neurological Diseases	960203-27-4	5-HT Receptor	76	200	<1		http://selleckchem.com/products/vortioxetine-lu-aa21004-hydrobromide.html		Neuronal Signaling	C18H23BrN2S	Hydrobromide	N/A	Br.CC1=CC=C(SC2=CC=CC=C2N2CCNCC2)C(C)=C1 |c:8,10,21,t:1,3,6|	3.884	427.32
Afuresertib (GSK2110183)	Afuresertib (GSK2110183) is a potent, orally bioavailable Akt inhibitor with Ki of 0.08 nM, 2 nM, and 2.6 nM for Akt1, Akt2, and Akt3, respectively. Phase 2.	100	67.081	Cancer	1047644-62-1	Akt	85	199	<1		http://selleckchem.com/products/afuresertib-gsk2110183.html		PI3K/Akt/mTOR	C18H17Cl2FN4OS	free base	N/A	CN1N=CC(Cl)=C1C1=C(Cl)SC(=C1)C(=O)N[C@H](CN)CC1=CC=CC(F)=C1 |r,c:2,5,8,12,24,27,t:22|	2.17	243.3
Ixazomib (MLN2238)	MLN2238 inhibits the chymotrypsin-like proteolytic (β5) site of the 20S proteasome with IC50 and Ki of 3.4 nM and 0.93 nM in cell-free assays, respectively, also inhibits the caspase-like (β1) and trypsin-like (β2) proteolytic sites, with IC50 of 31 and 3500 nM. Phase 3.	100	34.0964	Proteases	1072833-77-2	Proteasome	72	199	<1		http://selleckchem.com/products/MLN-2238.html		Proteases	C14H19BCl2N2O4	Free Base	N/A	CC(C)C[C@H](NC(=O)CNC(=O)C1=C(Cl)C=CC(Cl)=C1)B(O)O |r,c:12,15,18|	-2.913	258.23
Diiodohydroxyquinoline	Diiodohydroxyquinoline is a topical therapeutic agent,a quinoline derivative, with satisfactory antibacterial properties.	100	60.8745	Infection	83-73-8	Anti-infection	13	33	<1		http://selleckchem.com/products/diiodohydroxyquinoline.html		Microbiology	C9H5I2NO	free base	Iodoquinol	OC1=C(I)C=C(I)C2=CC=CN=C12 |c:1,9,t:4,7,11|	1.932	326.433
Cloxiquine	Cloxiquine is an antibacterial, antifungal, antiaging and antituberculosis drug.	100	64.9403	Infection	130-16-5	Anti-infection	35	195	<1		http://selleckchem.com/products/cloxiquine.html		Microbiology	C9H6ClNO	free base	5-Chloro-8-quinolinol, Dermofungin|	OC1=CC=C(Cl)C2=CC=CN=C12 |c:8,t:1,3,6,10|		1167.3
Zinc Pyrithione	Zinc pyrithione is an antifungal and antibacterial agent disrupting membrane transport by blocking the proton pump.	100	17.8783	Neurological Disease	122883-93-6	5-HT Receptor,Dopamine Receptor	90	200	<1		http://selleckchem.com/products/Ziprasidone-hydrochloride.html		Neuronal Signaling	C21H22Cl2N4OS	Hydrochloride	CP-88059	Cl.ClC1=CC2=C(CC(=O)N2)C=C1CCN1CCN(CC1)C1=NSC2=C1C=CC=C2 |c:10,25,28,30,t:1,3,22|	3.065	265.33
R788 (Fostamatinib) Disodium	R788 (Fostamatinib) disodium, a prodrug of the active metabolite R406, is a Syk inhibitor with IC50 of 41 nM in a cell-free assay, strongly inhibits Syk but not Lyn, 5-fold less potent to Flt3. Phase 3.	100	38.0034	Immunology	1025687-58-4	Syk	6	10	<1		http://selleckchem.com/products/R788(Fostamatinib-disodium).html		Angiogenesis	C23H24FN6Na2O9P	Sodium Salt	Tamatinib Fosdium	[Na+].[Na+].COC1=CC(NC2=NC=C(F)C(NC3=CC=C4OC(C)(C)C(=O)N(COP([O-])([O-])=O)C4=N3)=N2)=CC(OC)=C1OC |c:31,33,35,39,t:2,6,8,13,15|	1.953	281.33
Prasugrel Hydrochloride	Prasugrel hydrochloride is a piperazine derivative and pletelet aggregation inhibitor that is used to prevent thrombosis in patients with acute coronary syndrome.	100	71.0975	Cardiovascular Disease	389574-19-0	P2 Receptor	46	112	<1		http://selleckchem.com/products/prasugrel-hydrochloride.html		Neuronal Signaling	C20H21ClFNO3S	hydrochloride	Prasugrel HCl, LY 640315	Cl.CC(=O)OC1=CC2=C(CCN(C2)C(C(=O)C2CC2)C2=C(F)C=CC=C2)S1 |c:20,23,25,t:4,6|	2.831	307.39
Anidulafungin (LY303366)	Anidulafungin (LY303366), an echinocandin derivative, inhibits glucan synthase activity, used as an antifungal drug.	100	64.8685	Infection	166663-25-8	Anti-infection	100	88	<1		http://selleckchem.com/products/anidulafungin-ly303366.html		Microbiology	C58H73N7O17	free base	N/A	CCCCCOC1=CC=C(C=C1)C1=CC=C(C=C1)C1=CC=C(C=C1)C(=O)N[C@H]1C[C@@H](O)[C@@H](O)NC(=O)[C@@H]2[C@@H](O)[C@@H](C)CN2C(=O)[C@@H](NC(=O)[C@@H](NC(=O)[C@@H]2C[C@@H](O)CN2C(=O)[C@@H](NC1=O)[C@@H](C)O)[C@H](O)[C@@H](O)C1=CC=C(O)C=C1)[C@@H](C)O |r,c:8,10,15,17,22,24,83,t:6,13,20,78,80|	5.585	519.08
Cetrimonium Bromide (CTAB)	Cetrimonium Bromide is a known component of the broad-spectrum antiseptic cetrimide, which is a mixture of different quaternary ammonium salts.	100	55.6586	Infection	57-09-0	Anti-infection	5	14	100	274	http://selleckchem.com/products/cetrimonium-bromide.html		Microbiology	C19H42BrN	free base	N/A	[Br-].CCCCCCCCCCCCCCCC[N+](C)(C)C	0	326.13
Crystal Violet	Crystal violet is a triarylmethane dye.	100	50.7967	Infection	548-62-9	Others	82	201	14	34	http://selleckchem.com/products/Crystal-violet.html		Others	C25H30ClN3	quaternary-N chloride salt	N/A	[Cl-].CN(C)C1=CC=C(C=C1)C(C1=CC=C(C=C1)N(C)C)=C1C=CC(C=C1)=[N+](C)C |c:5,7,13,15,22,25,t:3,11|	6.53	400.64
Penfluridol	Penfluridol is a highly potent, first generation diphenylbutylpiperidine antipsychotic.	100	66.5881	Neurological Disease	26864-56-2	Dopamine Receptor	100	191	<1		http://selleckchem.com/products/penfluridol.html		Neuronal Signaling	C28H27ClF5NO	free base	TLP-607	OC1(CCN(CCCC(C2=CC=C(F)C=C2)C2=CC=C(F)C=C2)CC1)C1=CC(=C(Cl)C=C1)C(F)(F)F |c:14,22,33,t:9,11,17,19,28,30|	1.8	425.91
Vortioxetine (Lu AA21004) HBr	Vortioxetine (Lu AA21004) is a multimodal serotonergic agent, inhibits 5-HT1A, 5-HT1B, 5-HT3A, 5-HT7 receptor and SERT with IC50 of 15 nM, 33 nM, 3.7 nM, 19 nM and 1.6 nM, respectively.	100	79.985	Cancer	1349796-36-6	mTOR,PI3K	12	20	<1		http://selleckchem.com/products/XL765(SAR245409).html		PI3K/Akt/mTOR	C31H29N5O6S	free base	N/A	COC1=CC(NC2=NC3=CC=CC=C3N=C2NS(=O)(=O)C2=CC=C(NC(=O)C3=CC=C(C)C(OC)=C3)C=C2)=CC(OC)=C1 |c:10,12,15,36,39,41,45,t:2,6,8,22,24,29,31|	1.248	251.28
Ouabain	Ouabain is a selective Na+/K+, -ATPase inhibitor, binds to α2 /α3 subunit with Ki of 41 nM/15 nM.	100	39.4379	Cardiovascular Disease	630-60-4	Sodium Channel	100	137	<1		http://selleckchem.com/products/ouabain.html		Transmembrane Transporters	C29H60O20	free base	NSC 25485	O.O.O.O.O.O.O.O.[H][C@@]12CC[C@]3(O)C[C@H](C[C@@H](O)[C@]3(CO)[C@@]1([H])[C@H](O)C[C@]1(C)[C@H](CC[C@]21O)C1=CC(=O)OC1)O[C@@H]1O[C@@H](C)[C@H](O)[C@@H](O)[C@H]1O |r,t:30|	1.315	746.978
Mitoxantrone 2HCl	Mitoxantrone is a type II topoisomerase inhibitor with IC50 of 2.0 μM, 0.42 mM for HepG2 and MCF-7/wt cells, respectively.	100	90.8491	Cancer	70476-82-3	Topoisomerase	89	172	89	172	http://selleckchem.com/products/Mitoxantrone-Hydrochloride.html		DNA Damage	C22H30Cl2N4O6	Dihydrochloride	NSC-301739	Cl.Cl.OCCNCCNC1=CC=C(NCCNCCO)C2=C1C(=O)C1=C(O)C=CC(O)=C1C2=O |c:18,23,26,29,t:7,9|	5.954	518.92
Saracatinib (AZD0530)	Saracatinib (AZD0530) is a potent Src inhibitor with IC50 of 2.7 nM in cell-free assays, and potent to c-Yes, Fyn, Lyn, Blk, Fgr and Lck less active for Abl and EGFR (L858R and L861Q). Phase 2/3.	100	81.9692	Cancer	379231-04-6	Src	35	65	<1		http://selleckchem.com/products/AZD0530.html		Angiogenesis	C27H32ClN5O5	free base	N/A	CN1CCN(CCOC2=CC(OC3CCOCC3)=C3C(NC4=C(Cl)C=CC5=C4OCO5)=NC=NC3=C2)CC1 |c:22,25,27,33,35,38,t:8,18|	1.735	609.83
Fluvastatin Sodium	Fluvastatin Sodium inhibits HMG-CoA reductase activity with IC50 of 8 nM in a cell-free assay.	100	51.7548	Cardiovascular Disease	93957-55-2	HMG-CoA Reductase	87	201	1	2	http://selleckchem.com/products/Fluvastatin-Sodium(Lescol).html		Metabolism	C24H25FNNaO4	Sodium	XU-62-320	[Na+].CC(C)N1C(\C=C\[C@@H](O)C[C@@H](O)CC([O-])=O)=C(C2=C1C=CC=C2)C1=CC=C(F)C=C1 |r,c:15,17,20,22,30,t:25,27|	2.253	351.83
Cilengitide?trifluoroacetate	Cilengitide is a potent integrin inhibitor for αvβ3 receptor and αvβ5 receptor with IC50 of 4.1 nM and 79 nM in cell-free assays, respectively ~10-fold selectivity against gpIIbIIIa. Phase 2.	100	63.321	Cancer	199807-35-7	Integrin	100	142	8	11	http://selleckchem.com/products/cilengitide-emd-121974-nsc-707544.html		Cytoskeletal Signaling	C29H41F3N8O9	Trifluoroacetat	EMD 121974, NSC 707544	OC(=O)C(F)(F)F.CC(C)[C@@H]1N(C)C(=O)[C@@H](CC2=CC=CC=C2)NC(=O)[C@H](CC(O)=O)NC(=O)CNC(=O)[C@H](CCCNC(N)=N)NC1=O |r,c:18,20,t:16|	-2.125	136.11
Climbazole	Climbazole is a broad-spectrum imidazole antifungal agent that can provide anti-dandruff benefits.	100	37.1638	Infection	38083-17-9	Anti-infection	59	202	<1		http://selleckchem.com/products/climbazole.html		Microbiology	C15H17ClN2O2	free base	N/A	CC(C)(C)C(=O)C(OC1=CC=C(Cl)C=C1)N1C=CN=C1 |c:13,17,19,t:8,10|	-0.681	159.1
Onalespib (AT13387)	Onalespib (AT13387) is a selective potent Hsp90 inhibitor with IC50 of 18 nM in A375 cells, displays a long duration of anti-tumor activity. Phase 2.	100	56.2893	Cancer	912999-49-6	HSP (e.g. HSP90)	25	61	<1		http://selleckchem.com/products/at13387.html		Cytoskeletal Signaling	C24H31N3O3	free base	N/A	CC(C)C1=C(O)C=C(O)C(=C1)C(=O)N1CC2=C(C1)C=C(CN1CCN(C)CC1)C=C2 |c:3,9,16,31,t:6,20|	0.842	116.18
Voxtalisib (XL765, SAR245409)	Voxtalisib (SAR245409, XL765) is a dual inhibitor of mTOR/PI3K, mostly for p110γ with IC50 of 9 nM also inhibits DNA-PK and mTOR. Phase 1/2.	100	69.4261	Gastroenterology/Respiratory Disease	936727-05-8	CFTR	90	199	<1		http://selleckchem.com/products/VX-809.html		Transmembrane Transporters	C24H18F2N2O5	free base	VRT 826809	CC1=C(N=C(NC(=O)C2(CC2)C2=CC3=C(OC(F)(F)O3)C=C2)C=C1)C1=CC=CC(=C1)C(O)=O |c:22,25,30,32,t:1,3,12,14,28|	-1.943	469.55
Dronedarone HCl	Dronedarone HCl is a multichannel blocker targeting potassium channel, sodium channel and calcium channel, used as an antiarrhythmic drug for treatment of atrial fibrillation (AF).	100	84.8519	Neurological Disease	141625-93-6	Potassium Channel,Sodium Channel,Calcium Channel	80	135	<1		http://selleckchem.com/products/dronedarone-hcl-multaq.html		Transmembrane Transporters	C31H45ClN2O5S	HCl	SR33589	Cl.CCCCN(CCCC)CCCOC1=CC=C(C=C1)C(=O)C1=C(CCCC)OC2=CC=C(NS(C)(=O)=O)C=C12 |c:15,17,22,t:13,29,31,38|	1.271	339.392
Quisinostat (JNJ-26481585) 2HCl	Quisinostat (JNJ-26481585) 2HCl is a novel second-generation HDAC inhibitor with highest potency for HDAC1 with IC50 of 0.11 nM in a cell-free assay, modest potent to HDACs 2, 4, 10, and 11 greater than 30-fold selectivity against HDACs 3, 5, 8, and 9 and lowest potency to HDACs 6 and 7. Phase 2.	100	38.2438	Cancer	875320-31-3	HDAC	79	169	<1		http://selleckchem.com/products/JNJ-26481585.html		Epigenetics	C21H28Cl2N6O2	Dihydrochloride	N/A	Cl.Cl.CN1C=C(CNCC2CCN(CC2)C2=NC=C(C=N2)C(=O)NO)C2=CC=CC=C12 |c:16,18,27,t:2,14,25,29|	1.271	461.51
Volasertib (BI 6727)	Volasertib (BI 6727) is a highly potent Plk1 inhibitor with IC50 of 0.87 nM in a cell-free assay. It shows 6- and 65-fold greater selectivity against Plk2 and Plk3. Phase 3.	100	50.9154	Gastroenterology	1260141-27-2	Potassium Channel	62	134	<1		http://selleckchem.com/products/tak-438.html		Transmembrane Transporters	C21H20FN3O6S	Fumarate	N/A	OC(=O)\C=C\C(O)=O.CNCC1=CN(C(=C1)C1=CC=CC=C1F)S(=O)(=O)C1=CC=CN=C1 |c:13,18,20,29,31,t:10,16,27|	2.036	330.81
Dinaciclib (SCH727965)	Dinaciclib (SCH727965) is a novel and potent CDK inhibitor for CDK2, CDK5, CDK1 and CDK9 with IC50 of 1 nM, 1 nM, 3 nM and 4 nM in cell-free assays, respectively. It also blocks thymidine (dThd) DNA incorporation. Phase 3.	100	55.6733	Cancer	779353-01-4	CDK	26	66	<1		http://selleckchem.com/products/dinaciclib-sch727965.html		Cell Cycle	C21H28N6O2	free base	PS-095760	CCC1=C2N=C(C=C(NCC3=CC=C[N+]([O-])=C3)N2N=C1)N1CCCC[C@H]1CCO |r,c:2,4,12,15,20,t:6,10|	1.611	342.43
Ganetespib (STA-9090)	Ganetespib (STA-9090) is an HSP90 inhibitor with IC50 of 4 nM in OSA 8 cells, induces apoptosis of OSA cells while normal osteoblasts are not affected active metabolite of STA-1474. Phase 3.	100	46.6024	Cancer	888216-25-9	HSP (e.g. HSP90)	40	110	<1		http://selleckchem.com/products/ganetespib-sta-9090.html		Cytoskeletal Signaling	C20H20N4O3	free base	N/A	CC(C)C1=C(O)C=C(O)C(=C1)C1=NNC(=O)N1C1=CC2=C(C=C1)N(C)C=C2 |c:3,9,21,23,28,t:6,12,19|	2.826	441.47
Afatinib (BIBW2992) Dimaleate	Afatinib (BIBW2992) Dimaleate irreversibly inhibits EGFR/HER2 including EGFR(wt), EGFR(L858R), EGFR(L858R/T790M) and HER2 with IC50 of 0.5 nM, 0.4 nM, 10 nM and 14 nM, respectively 100-fold more active against Gefitinib-resistant L858R-T790M EGFR mutant.	100	50.2657	Cancer	850140-73-7	EGFR,HER2	100	139	<1		http://selleckchem.com/products/afatinib-bibw2992-dimaleate.html		Protein Tyrosine Kinase	C32H33ClFN5O11	Dimaleate	N/A	OC(=O)\C=C/C(O)=O.OC(=O)\C=C/C(O)=O.CN(C)C\C=C\C(=O)NC1=C(O[C@H]2CCOC2)C=C2N=CN=C(NC3=CC=C(F)C(Cl)=C3)C2=C1 |r,c:23,34,45,49,t:32,36,39,41|	3.644	354.48
9-Aminoacridine	Anisotropine Methylbromide is a quaternary ammonium compound, used as treatment adjunct in peptic ulcer.	100	49.2195	Others	90-45-9	Others	38	195.644	<1	0	http://www.selleckchem.com/products/9-aminoacridine.html		Others	C13H10N2	free base	Aminacrine	NC1=C2C=CC=CC2=NC2=CC=CC=C12 |c:1,3,5,8,12,t:10,14|	3.561	310.43
Galunisertib (LY2157299)	Galunisertib (LY2157299) is a potent TGFβ receptor I (TβRI) inhibitor with IC50 of 56 nM in a cell-free assay. Phase 2/3.	100	204.408	Cancer	700874-72-2	TGF-beta/Smad	74	200	<1		http://selleckchem.com/products/ly2157299.html		TGF-beta/Smad	C22H19N5O	free base	N/A	CC1=CC=CC(=N1)C1=NN2CCCC2=C1C1=CC=NC2=C1C=C(C=C2)C(N)=O |c:3,5,15,20,22,25,27,t:1,8,18|	1.995	210.28
Tanespimycin (17-AAG)	Tanespimycin (17-AAG) is a potent HSP90 inhibitor with IC50 of 5 nM in a cell-free assay, having a 100-fold higher binding affinity for HSP90 derived from tumour cells than HSP90 from normal cells. Phase 2.	100	56.9583	Immunology & Inflammation	1401-55-4	CXCR	100	58.782			http://selleckchem.com/products/tannic-acid.html		Immunology & Inflammation	C76H52O46	free base	Gallotannic acid	OC1=CC(=CC(O)=C1O)C(=O)OC1=C(O)C(O)=CC(=C1)C(=O)OC[C@H]1O[C@@H](OC(=O)C2=CC(OC(=O)C3=CC(O)=C(O)C(O)=C3)=C(O)C(O)=C2)[C@H](OC(=O)C2=CC(OC(=O)C3=CC(O)=C(O)C(O)=C3)=C(O)C(O)=C2)[C@@H](OC(=O)C2=CC(OC(=O)C3=CC(O)=C(O)C(O)=C3)=C(O)C(O)=C2)[C@@H]1OC(=O)C1=CC(OC(=O)C2=CC(O)=C(O)C(O)=C2)=C(O)C(O)=C1	-1.381	78
CUDC-101	CUDC-101 is a potent multi-targeted inhibitor against HDAC, EGFR and HER2 with IC50 of 4.4 nM, 2.4 nM, and 15.7 nM, and inhibits class I/II HDACs, but not class III, Sir-type HDACs. Phase 1.	100	40.0638	Cancer	1012054-59-9	EGFR,HDAC,HER2	20	46	<1		http://selleckchem.com/products/CUDC-101.html		Epigenetics	C24H26N4O4	free base	N/A	COC1=CC2=C(C=C1OCCCCCCC(=O)NO)C(NC1=CC(=CC=C1)C#C)=NC=N2 |c:4,6,24,26,30,32,t:2,22|	2.163	545.53
Ebastine	Ebastine is a potent H1-histamine receptor antagonist, used for allergic disorders.	100	101.149	Inflammation	90729-43-4	Histamine Receptor	4	9	<1		http://selleckchem.com/products/ebastine.html		Neuronal Signaling	C32H39NO2	free base	N/A	CC(C)(C)C1=CC=C(C=C1)C(=O)CCCN1CCC(CC1)OC(C1=CC=CC=C1)C1=CC=CC=C1 |c:6,8,27,29,34,36,t:4,25,32|	1.037	473.56
Ethacridine lactate monohydrate	Ethacridine lactate monohydrate is an aromatic organic compound based on acridine used as an antiseptic agent.	100	66.3549	Infection	6402-23-9	Anti-infection	72	199	5	14	http://selleckchem.com/products/ethacridine-lactate-monohydrate.html		Microbiology	C18H23N3O5	Lactate	N/A	O.CC(O)C(O)=O.CCOC1=CC2=C(N)C3=CC=C(N)C=C3N=C2C=C1 |c:10,18,21,24,t:8,13,15|	0.096	460.563
Dacomitinib (PF299804, PF299)	Dacomitinib (PF299804, PF299) is a potent, irreversible pan-ErbB inhibitor, mostly to EGFR with IC50 of 6 nM in a cell-free assay, effective against NSCLCs with EGFR or ERBB2 mutations (resistant to gefitinib) as well as those harboring the EGFR T790M mutation. Phase 2.	100	69.0215	Cancer	1110813-31-4	EGFR	19	40	<1		http://selleckchem.com/products/pf299804.html		Protein Tyrosine Kinase	C24H25ClFN5O2	free base	N/A	COC1=C(NC(=O)\C=C\CN2CCCCC2)C=C2C(NC3=CC(Cl)=C(F)C=C3)=NC=NC2=C1 |c:2,27,29,31,34,t:17,21,24|	1.495	151.25
Cetylpyridinium Chloride	Cetylpyridinium chloride is a cationic quaternary ammonium compound used as oropharyngeal antiseptic.	100	45.8954	Infection	123-03-5	Anti-infection	68	200	68	200	http://selleckchem.com/products/cetylpyridinium-chloride.html		Microbiology	C21H38ClN	Chloride	N/A	[Cl-].CCCCCCCCCCCCCCCC[N+]1=CC=CC=C1 |c:18,20,t:16|	1.877	187.7
Pitavastatin Calcium	Pitavastatin calcium, a novel member of the medication class of statins, is a calcium salt formulation of pitavastatin which is a highly effective HMG-CoA reductase inhibitor.	100	40.0468	Cardiovascular Disease	147526-32-7	HMG-CoA Reductase	51	58	<1		http://selleckchem.com/products/Pitavastatin-calcium(Livalo).html		Metabolism	C50H46CaF2N2O8	Calcium salt	NK-104, P-872441, itavastatin, nisvastatin	[Ca++].O[C@H](C[C@H](O)C=CC1=C(C2=CC=C(F)C=C2)C2=CC=CC=C2N=C1C1CC1)CC([O-])=O.O[C@H](C[C@H](O)C=CC1=C(C2=CC=C(F)C=C2)C2=CC=CC=C2N=C1C1CC1)CC([O-])=O |r,c:7,14,19,21,24,41,48,53,55,58,t:9,11,17,43,45,51|	3.659	378.42
Olmutinib (HM61713, BI 1482694)	Olmutinib is a novel third-generation epidermal growth factor receptor (EGFR) mutation-specific tyrosine kinase inhibitor (TKI). Also a potent inhibitor of Bruton's tyrosine kinase.	100	64.4322	Cancer	1353550-13-6	EGFR,BTK	97	199	<1		http://selleckchem.com/products/olmutinib-hm61713-bi-1482694.html		Protein Tyrosine Kinase	C26H26N6O2S	free base	BI 1482694, HM61713, HM71224	CN1CCN(CC1)C1=CC=C(NC2=NC(OC3=CC=CC(NC(=O)C=C)=C3)=C3SC=CC3=N2)C=C1 |c:19,26,31,34,37,t:8,10,13,17,28|	2.739	378.103
Asenapine maleate	Asenapine maleate is a high-affinity antagonist of serotonin, norepinephrine, dopamine and histamine receptors, used for the treatment of schizophrenia and acute mania associated with?bipolar disorder.	100	54.6681	Neurological Disease	85650-56-2	5-HT Receptor,Adrenergic Receptor	80	199	<1		http://selleckchem.com/products/Asenapine.html		Neuronal Signaling	C21H20ClNO5	Maleate	Org 5222	OC(=O)\C=C/C(O)=O.[H][C@]12CN(C)C[C@]1([H])C1=C(OC3=C2C=CC=C3)C=CC(Cl)=C1 |r,c:16,19,22,24,27,30|	3.121	414.56
Daunorubicin HCl	Daunorubicin HCl inhibits both DNA and RNA synthesis and inhibits DNA synthesis with Ki of 0.02 μM in a cell-free assay.	100	31.8864	Cancer	23541-50-6	Topoisomerase	100	177	100	177	http://selleckchem.com/products/daunorubicin-hcl-daunomycin-hcl.html		DNA Damage	C27H30ClNO10	Hydrochloride	Daunomycin HCl	Cl.[H][C@@]1(C[C@H](N)[C@H](O)[C@H](C)O1)O[C@H]1C[C@@](O)(CC2=C(O)C3=C(C(=O)C4=C(OC)C=CC=C4C3=O)C(O)=C12)C(C)=O |r,c:17,24,28,30,t:20,37|	2.24	482.55
Ciclopirox	Ciclopirox is a broad-spectrum antifungal agent working as an iron chelator.	100	58.5732	Batrafen, Loprox, Mycoster, Stieprox, HOE 296b	29342-05-0	ATPase,Anti-infection	42	203	<1		http://selleckchem.com/products/Ciclopirox-Penlac.html		Transmembrane Transporters	C12H17NO2	Free Base	N/A	CC1=CC(=O)N(O)C(=C1)C1CCCCC1 |c:7,t:1|	3.501	276.2
Pracinostat (SB939)	Pracinostat (SB939) is a potent pan-HDAC inhibitor with IC50 of 40-140 nM with exception for HDAC6. It has no activity against the class III isoenzyme SIRT I. Phase 2.	100	39.9932	Cancer	929016-96-6	HDAC	72	201	<1		http://selleckchem.com/products/SB939.html		Cytoskeletal Signaling	C20H30N4O2	free base	N/A	CCCCC1=NC2=CC(=CC=C2N1CCN(CC)CC)\C=C\C(=O)NO |c:8,10,t:4,6|	0.47	295.27
Rimonabant	Rimonabant is a selective antagonist of CB1 with IC50 of 13.6 nM and EC50 of 17.3 nM in hCB1 transfected HEK 293 membrane.	100	57.1163	Metabolic Disease	168273-06-1	Cannabinoid Receptor	25	54	<1		http://selleckchem.com/products/rimonabant-sr141716.html		GPCR & G Protein	C22H21Cl3N4O	free base	SR141716	CC1=C(N(N=C1C(=O)NN1CCCCC1)C1=CC=C(Cl)C=C1Cl)C1=CC=C(Cl)C=C1 |c:4,22,31,t:1,17,19,26,28|	-1.471	268.27
Omipalisib (GSK2126458, GSK458)	Omipalisib (GSK2126458, GSK458) is a highly selective and potent inhibitor of p110α/β/δ/γ, mTORC1/2 with Ki of 0.019 nM/0.13 nM/0.024 nM/0.06 nM and 0.18 nM/0.3 nM in cell-free assays, respectively. Phase 1.	100	53.8009	Cancer/Respiratory Disease	1086062-66-9	mTOR,PI3K	100	198	<1		http://selleckchem.com/products/gsk2126458.html		PI3K/Akt/mTOR	C25H17F2N5O3S	free base	N/A	COC1=NC=C(C=C1NS(=O)(=O)C1=CC=C(F)C=C1F)C1=CC=C2N=CC=C(C3=CC=NN=C3)C2=C1 |c:4,6,18,26,32,34,38,t:2,13,15,22,24,28,30|	-9.64	781.76
Atorvastatin Calcium	Atorvastatin Calcium is an inhibitor of HMG-CoA reductase used as a cholesterol-lowering medication that blocks the production of cholesterol.	100	59.0458	Cardiovascular Disease	134523-03-8	HMG-CoA Reductase	100	87	<1		http://selleckchem.com/products/atorvastatin-calcium-lipitor.html		Metabolism	C66H68CaF2N4O10	Calcium	N/A	[Ca++].CC(C)C1=C(C(=O)NC2=CC=CC=C2)C(=C(N1CC[C@@H](O)C[C@@H](O)CC([O-])=O)C1=CC=C(F)C=C1)C1=CC=CC=C1.CC(C)C1=C(C(=O)NC2=CC=CC=C2)C(=C(N1CC[C@@H](O)C[C@@H](O)CC([O-])=O)C1=CC=C(F)C=C1)C1=CC=CC=C1 |r,c:3,10,12,15,35,40,42,47,54,56,59,79,84,86,t:8,30,32,38,52,74,76,82|	0	585.6+x18
Lypressin Acetate	Lypressin Acetate is a hormone used to prevent or control the frequent urination, increased thirst, and loss of water associated with diabetes insipidus (water diabetes).	100	82.9979	Others	50-57-7					10	http://www.selleckchem.com/peptide/lypressin-acetate.html		0	C46H65N13O12S2	Acetate	0	0	-0.366	266.09
Osimertinib (AZD9291)	Osimertinib (AZD9291) is an oral, irreversible, and mutant-selective EGFR inhibitor with IC50 of 12.92, 11.44 and 493.8 nM for Exon 19 deletion EGFR, L858R/T790M EGFR, and WT EGFR in LoVo cells, respectively. Phase 3.	100	61.9228	Cancer	1421373-65-0	EGFR	99	198	<1		http://selleckchem.com/products/azd9291.html		Protein Tyrosine Kinase	C28H33N7O2	free base	N/A	COC1=C(NC2=NC=CC(=N2)C2=CN(C)C3=C2C=CC=C3)C=C(NC(=O)C=C)C(=C1)N(C)CCN(C)C |c:2,7,9,16,19,21,31,t:5,12,24|	-0.78	302.12
Benzalkonium chloride	Benzalkonium chloride is a cationic surface-acting agent containing the quaternary ammonium group	100	55.2411	Immunology	63449-41-2	Immunology & Inflammation related	51	10			http://selleckchem.com/products/.html		Immunology	C15H26ClNR	free base	N/A	[Cl-].[*].CCCCCC[N+](C)(C)CC1=CC=CC=C1	1.285	232.28
Resminostat	Resminostat dose-dependently and selectively inhibits HDAC1/3/6 with IC50 of 42.5 nM/50.1 nM/71.8 nM, less potent to HDAC8 with IC50 of 877 nM.	100	60.816	Cancer	864814-88-0	HDAC	70	200	<1		http://selleckchem.com/products/resminostat-ras2410.html		Epigenetics	C16H19N3O4S	free base	RAS2410	CN(C)CC1=CC=C(C=C1)S(=O)(=O)N1C=CC(\C=C\C(=O)NO)=C1 |c:6,8,15,23,t:4|	-1.098	110.55
Epinastine HCl	Epinastine is an antihistamine and mast cell stabilizer that is used in eye drops to treat allergic conjunctivitis.	100	65.2549	Inflammation/Neurological Disease	108929-04-0	Histamine Receptor	57	199	57	199	http://selleckchem.com/products/epinastine-hcl.html		Neuronal Signaling	C16H16ClN3	Hydrochloride	WAL-801CL HCl	Cl[H].NC1=NCC2N1C1=CC=CC=C1CC1=CC=CC=C21 |c:10,12,18,t:2,8,16,20|	-2.089	420.43
Minaprine dihydrochloride	activate the aryl hydrocarbon receptor (AhR) signaling pathway	100	36.4746	Others	25905-77-5	AHR	74	199.297	74	199.297	http://selleckchem.com/products/.html		Others	C17H24Cl2N4O	free base			0.08	100.14
Nitazoxanide	Nitazoxanide is a synthetic nitrothiazolyl-salicylamide derivative and an antiprotozoal agent. (IC50 for canine influenza virus ranges from 0.17 to 0.21 μM)	100	60.4025	Infection	55981-09-4	Others	62	202	<1		http://selleckchem.com/products/Nitazoxanide(Alinia).html		Others	C12H9N3O5S	free base	N/A	CC(=O)OC1=C(C=CC=C1)C(=O)NC1=NC=C(S1)[N+]([O-])=O |c:6,8,16,t:4,14|	7.62	681.77
Trifluoperazine 2HCl	Trifluoperazine is a dopamine D2 receptor inhibitor with IC50 of 1.1 nM.	100	74.735	Infection	70-00-8	DNA/RNA Synthesis	59	199	59	199	http://selleckchem.com/products/Trifluridine(Viroptic).html		DNA Damage	C10H11F3N2O5	free base	NSC 529182, NSC 75520	OC[C@H]1O[C@H](C[C@@H]1O)N1C=C(C(=O)NC1=O)C(F)(F)F |r,c:10|	1.127	369.48
Lovastatin	Lovastatin is an inhibitor of HMG-CoA reductase with IC50 of 3.4 nM in a cell-free assay, used for lowering cholesterol (hypolipidemic agent).	99.9955	71.1475	Respiratory Disease	75330-75-5	HMG-CoA Reductase	8	20	<1		http://selleckchem.com/products/lovastatin-mevacor.html		Metabolism	C24H36O5	free base	MK-803	[H][C@]12[C@H](C[C@@H](C)C=C1C=C[C@H](C)[C@@H]2CC[C@@H]1C[C@@H](O)CC(=O)O1)OC(=O)[C@@H](C)CC |r,c:6,9|	5.154	313.86
Aceglutamide	Aceglutamide is a psychostimulant, nootropic agent which functions as a prodrug to glutamine with improved potency and stability.	99.8663	50.8852	Neurological Disease	2490-97-3	Others	37	197	37	197	http://selleckchem.com/products/aceglutamide.html		Others	C7H12N2O4	free base	α-N-Acetyl-L-glutamine, N2-Acetylglutamine	CC(=O)N[C@@H](CCC(N)=O)C(O)=O |r|	2.969	298.29
Pelitinib (EKB-569)	Pelitinib (EKB-569) is a potent irreversible EGFR inhibitor with IC50 of 38.5 nM. Phase2.	99.6771	57.4451	Cancer	257933-82-7	EGFR	13	28	<1		http://selleckchem.com/products/Pelitinib.html		Protein Tyrosine Kinase	C24H23ClFN5O2	free base	N/A	CCOC1=C(NC(=O)\C=C\CN(C)C)C=C2C(=C1)N=CC(C#N)=C2NC1=CC(Cl)=C(F)C=C1 |c:3,14,16,19,23,33,t:27,30|	1.576	408.88
Afatinib (BIBW2992)	Afatinib (BIBW2992) inhibits EGFR/ErbB irreversibly in vitro with IC50 of 0.5, 0.4, 10, 14, 1 nM for EGFRwt, EGFR L858R , EGFR L858R/T790M ErbB2 (HER2) and ErbB4 (HER4), respectively.	98.9238	79.7834	Kinase	439081-18-2	EGFR,HER2	97	200	<1		http://selleckchem.com/products/BIBW2992.html		Protein Tyrosine Kinase	C24H25ClFN5O3	Free Base	N/A	CN(C)C\C=C\C(=O)NC1=CC2=C(NC3=CC=C(F)C(Cl)=C3)N=CN=C2C=C1O[C@H]1CCOC1 |r,c:11,20,23,25,28,t:9,14,16|	2.739	567.05
Sisomicin sulfate	Sisomicin sulfate is an aminoglycoside antibiotic, isolated from the fermentation broth of a new species of the genus Micromonospora.	98.3345	59.8811	Infection	53179-09-2	Anti-infection	<1		100	72	http://selleckchem.com/products/sisomicin-sulfate.html		Microbiology	C38H84N10O34S5	free base	N/A	OS(O)(=O)=O.OS(O)(=O)=O.OS(O)(=O)=O.OS(O)(=O)=O.OS(O)(=O)=O.CN[C@@H]1[C@@H](O)[C@@H](O[C@H]2[C@H](N)C[C@H](N)[C@@H](O[C@H]3OC(CN)=CC[C@H]3N)[C@@H]2O)OC[C@]1(C)O.CN[C@@H]1[C@@H](O)[C@@H](O[C@H]2[C@H](N)C[C@H](N)[C@@H](O[C@H]3OC(CN)=CC[C@H]3N)[C@@H]2O)OC[C@]1(C)O |r,c:39,72|	-0.915	839.96
Apremilast (CC-10004)	Apremilast (CC-10004) is a potent and orally active PDE4 and TNF-α inhibitor with IC50 of 74 nM and 77 nM, respectively.	97.9219	72.313	Immunology	608141-41-9	TNF-alpha,PDE	92	200	<1		http://selleckchem.com/products/apremilast-cc-10004.html		Metabolism	C22H24N2O7S	free base	N/A	CCOC1=C(OC)C=CC(=C1)[C@@H](CS(C)(=O)=O)N1C(=O)C2=C(C1=O)C(NC(C)=O)=CC=C2 |r,c:3,7,9,21,30,32|	-3.725	107.108
Encorafenib (LGX818)	Encorafenib (LGX818) is a highly potent RAF inhibitor with selective anti-proliferative and apoptotic activity in cells expressing B-RAF(V600E) with EC50 of 4 nM. Phase 3.	97.4348	67.8145	MAPK	1269440-17-6	Raf	100	185.182	<1		http://selleckchem.com/products/lgx818.html		MAPK	C22H27ClFN7O4S	free base	N/A	COC(=O)N[C@@H](C)CNC1=NC=CC(=N1)C1=CN(N=C1C1=CC(Cl)=CC(NS(C)(=O)=O)=C1F)C(C)C |r,c:11,13,19,25,32,t:9,16,22|	5.109	464.81
Ciclopirox ethanolamine	Ciclopirox ethanolamine (Ciclopirox olamine, HOE 296) is a broad-spectrum antifungal agent working as an iron chelator.	97.2365	55.5255	Infection	41621-49-2	ATPase	6	22	<1		http://selleckchem.com/products/ciclopirox-ethanolamine.html		Transmembrane Transporters	C14H24N2O3	Ethanolamine	N/A	NCCO.CC1=CC(=O)N(O)C(=C1)C1CCCCC1 |c:10,t:4|	5.523	428.78
Amsacrine hydrochloride	An inhibitor of DNA topoisomerase II	96.307	51.2347	Others	54301-15-4	Others	85	197.711		0	http://selleckchem.com/products/.html		Others	C21H20ClN3O3S	free base			1.162	283.33
Vitamin K1	Vitamin K1 a fat-soluble, naturally occurring vitamin with antihemorrhagic and prothrombogenic activity.	96.0384	52.1007	Metabolic Disease	83480-29-9	Others	74	277	74	277	http://selleckchem.com/products/voglibose.html		Others	C10H21NO7	free base	AO 128	OCC(CO)N[C@H]1C[C@](O)(CO)[C@@H](O)[C@H](O)[C@H]1O |r|	5.681	353.97
Panobinostat (LBH589)	Panobinostat (LBH589) is a novel broad-spectrum HDAC inhibitor with IC50 of 5 nM in a cell-free assay. Phase 3.	95.916	50.8401	Epigenetics	404950-80-7	HDAC	69	197.464	<1		http://selleckchem.com/products/LBH-589.html		Epigenetics	C21H23N3O2	Free Base	NVP-LBH589	CC1=C(CCNCC2=CC=C(\C=C\C(=O)NO)C=C2)C2=C(N1)C=CC=C2 |c:1,17,20,24,26,t:7,9|	0	313.78
Ricolinostat (ACY-1215)	Ricolinostat (ACY-1215) is a selective HDAC6 inhibitor with IC50 of 5 nM in a cell-free assay. It is >10-fold more selective for HDAC6 than HDAC1/2/3 (class I HDACs) with slight activity against HDAC8, minimal activity against HDAC4/5/7/9/11, Sirtuin1, and Sirtuin2. Phase 2.	95.8373	61.2342	Cancer	1316214-52-4	HDAC	86	198	<1		http://selleckchem.com/products/rocilinostat-acy-1215.html		Epigenetics	C24H27N5O3	free base	Rocilinostat	ONC(=O)CCCCCCNC(=O)C1=CN=C(N=C1)N(C1=CC=CC=C1)C1=CC=CC=C1 |c:15,17,23,25,30,32,t:13,21,28|	-2.539	365.4
Rigosertib (ON-01910)	Rigosertib (ON-01910) is a non-ATP-competitive inhibitor of PLK1 with IC50 of 9 nM in a cell-free assay. It shows 30-fold greater selectivity against Plk2 and no activity to Plk3. Phase 3.	95.7441	80.306	Cancer	1225497-78-8	PLK	95	201	95	201	http://selleckchem.com/products/ON-01910.html		Cell Cycle	C21H24NNaO8S	Sodium Salt	N/A	[Na+].COC1=CC(OC)=C(\C=C\S(=O)(=O)CC2=CC=C(OC)C(NCC([O-])=O)=C2)C(OC)=C1 |c:25,30,t:2,6,14,16|	-1.534	387.39
Solifenacin succinate	Solifenacin succinate is a urinary antispasmodic of the antimuscarinic class.	95.716	81.6992	Cancer	956697-53-3	Hedgehog/Smoothened	97	200	<1		http://selleckchem.com/products/LDE225(NVP-LDE225).html		Stem Cells & Wnt	C26H26F3N3O3	free base		C[C@H]1CN(C[C@@H](C)O1)C1=CC=C(NC(=O)C2=C(C)C(=CC=C2)C2=CC=C(OC(F)(F)F)C=C2)C=N1 |r,c:16,19,21,33,36,t:9,11,24,26|	-3.161	419.45
Patupilone (EPO906, Epothilone B)	Patupilone (EPO906, Epothilone B) is a paclitaxel-like microtubule-stabilizing agent with EC0.01 of 1.8 μM. Phase 2.	95.553	57.9271	Cancer	152044-54-7	Microtubule Associated	102	201	<1		http://selleckchem.com/products/Epothilone-B.html		Cytoskeletal Signaling	C27H41NO6S	free base	N/A	C[C@H]1CCC[C@@]2(C)O[C@H]2C[C@H](OC(=O)C[C@H](O)C(C)(C)C(=O)[C@H](C)[C@H]1O)C(\C)=C\C1=CSC(C)=N1 |r,c:35,t:31|	-2.617	924.08
Chlorotrianisene	Chlorotrianisene is a synthetic, non-steroidal estrogen. It is a selective estrogen receptor modulator.	95.3682	83.3861	Endocrinology	569-57-3	Estrogen/progestogen Receptor	76	200	<1		http://selleckchem.com/products/chlorotrianisene.html		Endocrinology & Hormones	C23H21ClO3	free base	tri-p-anisylchloroethylene, tris(p-methoxyphenyl)chloroethylene, TACE, CTA	COC1=CC=C(C=C1)C(Cl)=C(C1=CC=C(OC)C=C1)C1=CC=C(OC)C=C1 |c:4,6,18,27,t:2,12,14,21,23|	-1.292	371.39
Crenolanib (CP-868596)	Crenolanib (CP-868596) is a potent and selective inhibitor of PDGFRα/β with Kd of 2.1 nM/3.2 nM in CHO cells, also potently inhibits FLT3, sensitive to D842V mutation not V561D mutation, >100-fold more selective for PDGFR than c-Kit, VEGFR-2, TIE-2, FGFR-2, EGFR, erbB2, and Src.	95.3285	55.4275	Cancer	670220-88-9	PDGFR	88	198	<1		http://selleckchem.com/products/crenolanib-cp-868596.html		Protein Tyrosine Kinase	C26H29N5O2	free base	ARO 002	CC1(COC2=CC3=C(C=C2)N(C=N3)C2=NC3=C(C=CC=C3C=C2)N2CCC(N)CC2)COC1 |c:6,8,12,19,21,24,t:4,15,17|	-2.919	403.45
Dasatinib hydrochloride	Dasatinib hydrochloride is a potent and dual AblWT/Src inhibitor IC50 of 0.6 nM/0.8 nM respectively; also inhibits c-KitWT/c-KitD816V with IC50 of 79 nM/37 nM.	93.6848	41.0343	Kinase	854001-07-3	Abl/Src	100	190.669	11	20.9736	http://selleckchem.com/products/.html		Kinase	C22H27Cl2N7O2S	hydrochloride	BMS 354825 hydrochloride	Cl.CC1=NC(=CC(NC2=NC=C(S2)C(=O)NC2=C(C)C=CC=C2Cl)=N1)N1CCN(CCO)CC1	1.718	447.46
Vorinostat (SAHA, MK0683)	Vorinostat (suberoylanilide hydroxamic acid, SAHA) is an HDAC inhibitor with IC50 of ~10 nM in a cell-free assay.	93.0966	69.4489	Neuronal Signaling	508233-74-7	5-HT Receptor	34	113.922	<1		http://selleckchem.com/products/vortioxetine.html		Neuronal Signaling	C18H22N2S	free base	N/A	CC1=CC(C)=C(SC2=C(C=CC=C2)N2CCNCC2)C=C1	2.429	505.63
Sildenafil	Sildenafil is a Phosphodiesterase 5 Inhibitor with IC50 of 5.22 nM.	93.0814	73.1361	Cardiovascular Disease/Respiratory Disease	139755-83-2	PDE	<1		14	29	http://selleckchem.com/products/sildenafil.html		Metabolism	C22H30N6O4S	free base	Revatio, UK-92480, Viagra	CCCC1=NN(C)C2=C1N=C(NC2=O)C1=CC(=CC=C1OCC)S(=O)(=O)N1CCN(C)CC1 |c:7,10,18,20,t:3,16|	-0.036	315.24
Ripasudil (K-115) hydrochloride dihydrate	Ripasudil (K-115) hydrochloride dihydrate is potent ROCK inhibitor with IC50 of 51 nM and 19 nM for ROCK1 and ROCK2, respectively, used for the treatment of glaucoma and ocular hypertension.	92.8036	53.864	Others	887375-67-9	ROCK	26	66	79	200	http://selleckchem.com/products/ripasudil-k-115.html		Cell Cycle	C15H23ClFN3O4S	Hydrochloride dihydrate	N/A	O.O.Cl.C[C@H]1CNCCCN1S(=O)(=O)C1=CC=CC2=CN=CC(F)=C12 |r,c:14,18,t:12,16,21|	4.18	429.92
Isoetharine Mesylate	Isoetharine is a selective <b>beta2-adrenergic receptor</b> agonist, which gives quick relief for bronchospasm and asthma.	92.6126	62.2819	Others	7279-75-6	Others	67	199.75	67	199.75	http://www.selleckchem.com/products/isoetharine-mesylate.html		Others	C14H25NO6S	mesylate	N/A	CS(O)(=O)=O.CCC(NC(C)C)C(O)C1=CC=C(O)C(O)=C1 |c:19,t:13,15|	4.867	447.51
Aceclofenac	Aceclofenac is a non-steroidal anti-inflammatory drug (NSAID) with anti-inflammatory and analgesic properties.	92.5755	86.1268	Immunology & Inflammation	89796-99-6	Immunology & Inflammation related	70	198			http://selleckchem.com/products/aceclofenac.html		Immunology & Inflammation	C16H13Cl2NO4	free base	Preservex, Airtal	OC(=O)COC(=O)CC1=C(NC2=C(Cl)C=CC=C2Cl)C=CC=C1	2.347	292.55
Gandotinib (LY2784544)	Gandotinib (LY2784544) is a potent JAK2 inhibitor with IC50 of 3 nM, effective in JAK2V617F, 8- and 20-fold selective versus JAK1 and JAK3. Phase 2.	92.3176	62.1138	Cancer	1229236-86-5	JAK	94	200	<1		http://selleckchem.com/products/LY2784544.html		JAK/STAT	C23H25ClFN7O	free base	N/A	CC1=NNC(NC2=NN3C(CC4=CC=C(Cl)C=C4F)=C(C)N=C3C(CN3CCOCC3)=C2)=C1 |c:16,22,33,35,t:1,6,11,13,19|	2.447	546.7
Prochlorperazine Dimaleate		92.2929	80.3561	Others	30718	Others	27	44.5478	<1		http://selleckchem.com/products/prochlorperazine-dimaleate.html		Others	C28H32ClN3O8S	dimaleate	N/A	OC(=O)\C=C/C(O)=O.OC(=O)\C=C/C(O)=O.CN1CCN(CCCN2C3=C(SC4=C2C=C(Cl)C=C4)C=CC=C3)CC1	2.965	293.37
Pixantrone Maleate	Pixantrone is a novel aza-anthracenedione compound with antitumor activity. It is a weak topoisomerase II inhibitor and forms stable DNA adducts through alkylation with specificity for DNA hypermethylated sites.	92.2679	42.7954	DNA Damage	144675-97-8	Topoisomerase	100	179	100	179	http://selleckchem.com/products/pixantrone-maleate.html		DNA Damage	C25H27N5O10	dimaleate	BBR-2778	OC(=O)\C=C/C(O)=O.OC(=O)\C=C/C(O)=O.NCCNC1=CC=C(NCCN)C2=C1C(=O)C1=C(C=NC=C1)C2=O	0
Dabrafenib Mesylate	Dabrafenib Mesylate is the mesylate salt form of dabrafenib, an orally bioavailable inhibitor of B-raf (BRAF) protein with IC50s of 0.8 nM, 3.2 nM and 5 nM for B-Raf (V600E), B-Raf (WT) and C-Raf, respectively.	91.5213	127.345	MAPK	1195768-06-9	Raf	100	162.425	<1		http://selleckchem.com/products/dabrafenib-mesylate.html		MAPK	C24H24F3N5O5S3	mesylate	GSK2118436 Mesylate	CS(O)(=O)=O.CC(C)(C)C1=NC(=C(S1)C1=CC=NC(N)=N1)C1=C(F)C(NS(=O)(=O)C2=C(F)C=CC=C2F)=CC=C1	1.267	219.24
Crizotinib (PF-02341066)	Crizotinib (PF-02341066) is a potent inhibitor of c-Met and ALK with IC50 of 11 nM and 24 nM in cell-based assays, respectively.	91.271	48.6902	Cancer	877399-52-5	ALK,c-Met	9	20	<1		http://selleckchem.com/products/PF-2341066.html		Protein Tyrosine Kinase	C21H22Cl2FN5O	free base	N/A	C[C@@H](OC1=C(N)N=CC(=C1)C1=CN(N=C1)C1CCNCC1)C1=C(Cl)C=CC(F)=C1Cl |r,c:3,6,8,14,24,27,30,t:11|		252.26
Albendazole	Albendazole is a member of the benzimidazole compounds used as a drug indicated for the treatment of a variety of worm infestations.	91.2628	59.5907	Infection	54965-21-8	Microtubule Associated	17	64	<1		http://selleckchem.com/products/Albendazole(Albenza).html		Cytoskeletal Signaling	C12H15N3O2S	free base	SKF-62979	CCCSC1=CC=C2N=C(NC(=O)OC)NC2=C1 |c:17,t:4,6,8|	-0.169	362.35
Ivermectin	Ivermectin is a glutamate-gated chloride channel (GluCls) activator, used as a broad-spectrum antiparasitic drug.	90.961	47.0042	Transmembrane Transporters	70288-86-7	Chloride Channel,Anti-infection	100	114	<1		http://selleckchem.com/products/Ivermectin.html		Transmembrane Transporters	C48H74O14	Free Base	MK933	[H][C@@]12OC\C3=C/C=C/[C@H](C)[C@H](O[C@@]4([H])C[C@H](OC)[C@@H](O[C@@]5([H])C[C@H](OC)[C@@H](O)[C@H](C)O5)[C@H](C)O4)\C(C)=C\C[C@]4([H])C[C@@H](C[C@]5(CC[C@H](C)[C@]([H])(O5)[C@@H](C)CC)O4)OC(=O)[C@]([H])(C=C(C)[C@H]1O)[C@@]23O	-1.744	667.87
Regorafenib Monohydrate	Regorafenib is a novel oral multikinase inhibitor with IC50 values of 13, 4.2, 46, 22, 7, 1.5, 2.5, 28, 19 nM for VEGFR1, murine VEGFR2, murine VEGFR3, PDGFR-β, KIT, RET, RAF-1, B-RAF and B-RAF(V600E) respectively.	90.8451	60.7475	Protein Tyrosine Kinase	1019206-88-2	VEGFR,PDGFR,c-Kit,c-RET,Raf	100	200			http://selleckchem.com/products/regorafenib-monohydrate.html		Protein Tyrosine Kinase	C21H17ClF4N4O4	monohydrate	N/A	O.CNC(=O)C1=NC=CC(OC2=CC=C(NC(=O)NC3=CC=C(Cl)C(=C3)C(F)(F)F)C(F)=C2)=C1	1.218	188.23
Vinorelbine Tartrate	Vinorelbine Tartrate is a semi-synthetic vinca alkaloid, and inhibits mitosis through interaction with tubulin.	90.5634	74.778	Neurological Disease	42971-09-5	Sodium Channel	3	9	<1		http://selleckchem.com/products/vinpocetine-cavinton.html		Transmembrane Transporters	C22H26N2O2	free base	RGH-4405	[H][C@]12N3CCC[C@@]1(CC)C=C(N1C4=CC=CC=C4C(CC3)=C21)C(=O)OCC |r,c:10,15,17,t:13,23|	3.164	493.58
Terfenadine	Terfenadine is an antihistamine, generally completely metabolizes to the active form fexofenadine in the liver by the enzyme cytochrome P450 CYP3A4 isoform.	90.5222	91.5651	Immunology	108605-62-5	Dehydrogenase,Immunology & Inflammation related	32	118	<1		http://selleckchem.com/products/teriflunomide.html		Metabolism	C12H9F3N2O2	free base	A77 1726, HMR-1726	C\C(O)=C(/C#N)C(=O)NC1=CC=C(C=C1)C(F)(F)F |c:11,13,t:9|	2.865	459.5
Meropenem Trihydrate	Meropenem is a broad-spectrum antibacterial agent of the carbapenem family with a broad spectrum of in vitro activity against Gram-positive and Gram-negative pathogens.	89.7585	51.7231	Microbiology	119478-56-7	Anti-infection	87	198.853	87	198.853	http://selleckchem.com/products/meropenem-trihydrate.html		Microbiology	C17H31N3O8S	trihydrate	N/A	O.O.O.[H][C@]1([C@@H](C)O)C(=O)N2C(C(O)=O)=C(S[C@@H]3CN[C@@H](C3)C(=O)N(C)C)[C@H](C)[C@]12[H]	1.509	460.5
Dexamethasone Acetate	Dexamethasone is a potent synthetic member of the glucocorticoid class of steroid drugs, and an interleukin receptor modulator that has anti-inflammatory and immunosuppressant effects.	89.461	70.4299	Inflammation	1177-87-3	Autophagy,IL Receptor	87	200	<1		http://selleckchem.com/products/dexamethasone-acetate.html		Others	C24H31FO6	free base	NSC 39471	[H][C@@]12C[C@@H](C)[C@](O)(C(=O)COC(C)=O)[C@@]1(C)C[C@H](O)[C@@]1(F)[C@@]2([H])CCC2=CC(=O)C=C[C@]12C |r,c:31,t:27|	4.635	534.43
Dabrafenib (GSK2118436)	Dabrafenib (GSK2118436) is a mutant BRAFV600 specific inhibitor with IC50 of 0.8 nM in cell-free assays, with 4- and 6-fold less potency against B-Raf(wt) and c-Raf, respectively.	88.7216	136.06	Cancer	1195765-45-7	Raf	30	58	<1		http://selleckchem.com/products/dabrafenib-gsk2118436.html		MAPK	C23H20F3N5O2S2	free base	N/A	CC(C)(C)C1=NC(=C(S1)C1=NC(N)=NC=C1)C1=C(F)C(NS(=O)(=O)C2=C(F)C=CC=C2F)=CC=C1 |c:6,13,15,18,26,29,31,34,36,t:4,10|	0	6511.51
Gadopentetate Dimeglumine	Gadopentetate Dimeglumine, a complex of gadolinium with a chelating agent, diethylenetriamine penta-acetic acid, is an extracellular intravenous contrast agent used in magnetic resonance imaging.	88.6281	87.3351	Others	86050-77-3	Others	100	107			http://selleckchem.com/products/gadopentetate-dimeglumine.html		Others	C28H54GdN5O20	dimeglumine salt	Gadopentetic acid dimeglumine, Gd-DTPA, Meglumine gadopentetate	CNC[C@H](O)[C@@H](O)[C@H](O)[C@H](O)CO.CNC[C@H](O)[C@@H](O)[C@H](O)[C@H](O)CO.OC(=O)CN1CCN2CCN(CC(O)=O)CC(=O)O[Gd](OC(=O)C1)OC(=O)C2	1.234	236.11
Sorafenib	Sorafenib is a multikinase inhibitor of Raf-1, B-Raf and VEGFR-2 with IC50 of 6 nM, 22 nM and 90 nM in cell-free assays, respectively.	88.618	60.1304	Cancer	475207-59-1	PDGFR,Raf,VEGFR	127	199	0	0	http://selleckchem.com/products/Sorafenib-Tosylate.html		MAPK	C28H24ClF3N4O6S	Tosylate	Bay 43-9006	CC1=CC=C(C=C1)S(O)(=O)=O.CNC(=O)C1=CC(OC2=CC=C(NC(=O)NC3=CC=C(Cl)C(=C3)C(F)(F)F)C=C2)=CC=N1 |c:3,5,32,39,41,43,t:1,15,19,21,27,29|	-2.446	494.492
Pyridoxal phosphate	Pyridoxal phosphate, the active form of vitamin B6, acts as a coenzyme in all transamination reactions, and in certain decarboxylation, deamination, and racemization reactions of amino acids.	88.5547	44.7298	Metabolism	54-47-7	Vitamin	10	40.4629	6	24.2777	http://selleckchem.com/products/pyridoxal-phosphate.html		Metabolism	C8H10NO6P	free base	pyridoxal 5'-phosphate, PAL-P, PLP, Vitamin B6 phosphate	[H]C(=O)C1=C(O)C(C)=NC=C1COP(O)(O)=O	1.266	508.63
Rivastigmine	Rivastigmine is a cholinesterase inhibitor with IC50 of 5.5 μM. It inhibits acetylcholinesterase (IC50 = 4.15 ?M) and butyrylcholinesterase (IC50 = 37 nM).	88.182	64.7374	Neurological Disease	123441-03-2	AChR	The physical form of the compound is liquid, which can be dissolved in any proportion.				http://selleckchem.com/products/rivastigmine.html		Neuronal Signaling	C14H22N2O2	free base	Rivastigmine, SDZ-ENA 713, Exelon	CCN(C)C(=O)OC1=CC=CC(=C1)[C@H](C)N(C)C |r,c:9,11,t:7|	1.059	526.65
Cyproheptadine hydrochloride	Cyproheptadine hydrochloride is non-selective 5HT2 antagonist with IC50 of 0.6 nM. Also a SETD7/9 inhibitor.	87.9042	72.9802	Inflammation	41354-29-4	5-HT Receptor	70	199	<1		http://selleckchem.com/products/cyproheptadine-hydrochloride.html		Neuronal Signaling	C21H22ClNR	Hydrochloride Sesquihydrate	Periactin hydrochloride, Peritol	Cl.[*].CN1CCC(CC1)=C1C2=CC=CC=C2C=CC2=C1C=CC=C2 |$;?1.5H2O?_R0;;;;;;;;;;;;;;;;;;;;;;$,c:11,13,16,18,21,23,t:9|	4.998	448.39
Alimemazine Tartrate	A phenothiazine derivative that is used as an antipruritic.	87.6988	92.7863	Others	4330-99-8	Others	100	133.873	100	133.873	http://selleckchem.com/products/.html		Others	C40H50N4O6S2	tartrate			2.029	298.37
Vincristine sulfate	Vincristine sulfate is an inhibitor of polymerization of microtubules by binding to tubulin with IC50 of 32 μM in a cell-free assay.	87.6049	80.2586	Cancer	125317-39-7	Microtubule Associated	100	93	100	93	http://selleckchem.com/products/vinorelbine-tartrate.html		Cytoskeletal Signaling	C53H66N4O20	Tartrate	N/A	O[C@H]([C@@H](O)C(O)=O)C(O)=O.O[C@H]([C@@H](O)C(O)=O)C(O)=O.[H][C@@]12N3CC[C@@]11C4=CC(=C(OC)C=C4N(C)[C@@]1([H])[C@](O)([C@H](OC(C)=O)[C@]2(CC)C=CC3)C(=O)OC)[C@]1(CC2C[N@](CC(CC)=C2)CC2=C1NC1=C2C=CC=C1)C(=O)OC |r,c:31,50,66,74,77,79,t:25,27|	1.998	282.33
Desonide	Desonide is a low potency topical corticosteroid.	87.2648	64.8621	Inflammation	638-94-8	Glucocorticoid Receptor	83	199	<1		http://selleckchem.com/products/Desonide.html		Endocrinology & Hormones	C24H32O6	free base	N/A	[H][C@@]12C[C@@]3([H])[C@]4([H])CCC5=CC(=O)C=C[C@]5(C)[C@@]4([H])[C@@H](O)C[C@]3(C)[C@@]1(OC(C)(C)O2)C(=O)CO |r,c:13,t:9|	1.845	384.42
Hydrocortisone	Hydrocortisone is a steroid hormone or glucocorticoid produced by the adrenal gland.	86.8513	74.9789	Inflammation	50-23-7	Glucocorticoid Receptor	73	201	<1		http://selleckchem.com/products/Hydrocortisone.html		Endocrinology & Hormones	C21H30O5	free base	N/A	[H][C@@]12CC[C@](O)(C(=O)CO)[C@@]1(C)C[C@H](O)[C@@]1([H])[C@@]2([H])CCC2=CC(=O)CC[C@]12C |r,t:23|	2.454	320.84
Hydroxyzine pamoate	Hydroxyzine pamoate, a derivative of hydroxyzine, is a histamine H1-receptor antagonist that has been used as anxiolytic and antihistaminic so that it is probably effective in the treatment of insomnia and withdrawal treatment.	86.6856	56.2716	Others	10246-75-0	H1-receptor	100	131.015	-1	-1.31015	http://selleckchem.com/products/.html		Others	C44H43ClN2O8	free base			0.883	401.84
Molidustat (BAY 85-3934)	Molidustat (BAY 85-3934) is a potent hypoxia-inducible factor prolyl hydroxylase (HIF-PH) inhibitor with IC50 of 480 nM, 280 nM, and 450 nM for PHD1, PHD2, and PHD, respectively. Phase 2.	86.6022	81.3113	Others	1154028-82-6	HIF	3	10	<1		http://selleckchem.com/products/molidustat-(bay85-3934).html		Angiogenesis	C13H14N8O2	free base	N/A	O=C1N(NC=C1N1C=CN=N1)C1=NC=NC(=C1)N1CCOCC1 |c:4,8,10,15,17,t:13|	-2.455	294.3
Paclitaxel	Paclitaxel is a microtubule polymer stabilizer with IC50 of 0.1 pM in human endothelial cells.	86.5182	57.8479	Cancer	33069-62-4	Autophagy,Microtubule Associated	171	200	<1		http://selleckchem.com/products/Paclitaxel(Taxol).html		Cytoskeletal Signaling	C47H51NO14	free base	NSC 125973	CC(=O)O[C@@H]1C2=C(C)[C@H](C[C@@](O)([C@@H](OC(=O)C3=CC=CC=C3)C3[C@@]4(CO[C@@H]4C[C@H](O)[C@@]3(C)C1=O)OC(C)=O)C2(C)C)OC(=O)[C@H](O)[C@@H](NC(=O)C1=CC=CC=C1)C1=CC=CC=C1 |r,c:5,18,20,57,59,64,66,t:16,55,62|	1.227	180.16
Iopromide	Iopromide is a low osmolar, non-ionic X-ray contrast agent for intravascular administration. It functions as a contrast agent by opacifying blood vessels in the path of flow of the contrast agent, permitting radiographic visualization of the internal structures until significant hemodilution occurs.	86.2247	90.6423	Diagnosis	73334-07-3	Others	100	126	100	126	http://selleckchem.com/products/iopromide.html		Others	C18H24I3N3O8	free base	N/A	COCC(=O)NC1=C(I)C(C(=O)NCC(O)CO)=C(I)C(C(=O)N(C)CC(O)CO)=C1I |c:6,29,t:17|	3.565	748.29
Cediranib (AZD2171)	Cediranib (AZD2171) is a highly potent VEGFR(KDR) inhibitor with IC50 of <1 nM, also inhibits Flt1/4 with IC50 of 5 nM/≤3 nM, similar activity against c-Kit and PDGFRβ, 36-, 110-fold and >1000-fold selective more for VEGFR than PDGFR-α, CSF-1R and Flt3 in HUVEC cells. Phase 3.	86.0335	42.8744	Cancer	288383-20-0	VEGFR	90	200	<1		http://selleckchem.com/products/Cediranib.html		Protein Tyrosine Kinase	C25H27FN4O3	free base	NSC-732208	COC1=C(OCCCN2CCCC2)C=C2N=CN=C(OC3=C(F)C4=C(NC(C)=C4)C=C3)C2=C1 |c:2,16,21,28,31,35,t:14,18,24|	2.98	284.24
Entospletinib (GS-9973)	Entospletinib (GS-9973) is an orally bioavailable, selective Syk inhibitor with IC50 of 7.7 nM in a cell-free assay and showed 13- to >1000-fold cellular selectivity for Syk over other kinases(including Jak2, ckit, Flt3, Ret, KDR) as assessed by target protein phosphorylation or functional response.	85.85	105.679	Immunology	1229208-44-9	Syk	26	63	<1		http://selleckchem.com/products/gs-9973.html		Angiogenesis	C23H21N7O	free base	N/A	C1CN(CCO1)C1=CC=C(NC2=NC(=CN3C=CN=C23)C2=CC=C3C=NNC3=C2)C=C1 |c:14,17,27,31,34,t:7,9,12,19,23,25|	4.69	704.86
Mitomycin C	Mitomycin C?is an antineoplastic antibiotic by inhibiting DNA synthesis, used to treat different cancers.	84.9275	35.2187	Infection	50-07-7	DNA/RNA Synthesis	66	197	<1		http://selleckchem.com/products/mitomycin-c.html		DNA Damage	C15H18N4O5	free base	N/A	CO[C@]12[C@H]3N[C@H]3CN1C1=C([C@H]2COC(N)=O)C(=O)C(N)=C(C)C1=O |r,c:10,t:22|	4.083	802.93
Ixabepilone (BMS-247550)	Ixabepilone is an orally bioavailable microtubule inhibitor. It binds to tubulin and promotes tubulin polymerization and microtubule stabilization, thereby arresting cells in the G2-M phase of the cell cycle and inducing tumor cell apoptosis.	84.8807	68.6821	Cytoskeletal Signaling	219989-84-1	Microtubule Associated	100	197.355	<1		http://selleckchem.com/products/ixabepilone-bms-247550.html		Cytoskeletal Signaling	C27H42N2O5S	Free Base	Azaepothilone B, BMS 247550, BMS 247550-1, Ixempra	C[C@H]1CCC[C@@]2(C)O[C@H]2C[C@H](NC(=O)C[C@H](O)C(C)(C)C(=O)[C@H](C)[C@H]1O)C(\C)=C\C1=CSC(C)=N1	0.669	266.34
Entinostat (MS-275)	Entinostat (MS-275) strongly inhibits HDAC1 and HDAC3 with IC50 of 0.51 μM and 1.7 μM in cell-free assays, compared with HDACs 4, 6, 8, and 10. Phase 3.	83.5348	71.1112	Cancer	209783-80-2	HDAC	75	199	<1		http://selleckchem.com/products/MS-275.html		Epigenetics	C21H20N4O3	free base	SNDX-275	NC1=CC=CC=C1NC(=O)C1=CC=C(CNC(=O)OCC2=CN=CC=C2)C=C1 |c:3,5,23,25,28,t:1,11,13,21|	3.012	212.29
Docetaxel Trihydrate	Docetaxel, an analog of paclitaxel, is an inhibitor of depolymerisation of microtubules by binding to stabilized microtubules.	82.6144	64.8918	Cancer	148408-66-6	Microtubule Associated	100	116	<1		http://selleckchem.com/products/docetaxel-trihydrate.html		Cytoskeletal Signaling	C43H59NO17	Trihydrate	RP56976 (NSC 628503) Trihydrate	O.O.O.CC(=O)O[C@@]12CO[C@@H]1C[C@H](O)[C@]1(C)C2[C@H](OC(=O)C2=CC=CC=C2)[C@]2(O)C[C@H](OC(=O)[C@H](O)[C@@H](NC(=O)OC(C)(C)C)C3=CC=CC=C3)C(C)=C([C@@H](O)C1=O)C2(C)C |r,c:22,24,47,49,t:20,45,53|	3.531	248.75
Dexamethasone Sodium Phosphate	Dexamethasone is a potent synthetic member of the glucocorticoid class of steroid drugs, and an interleukin receptor modulator that has anti-inflammatory and immunosuppressant effects.	81.9799	82.7012	Immunology & Inflammation	55203-24-2	IL Receptor,Autophagy,COX	<1		103	199.458	http://selleckchem.com/products/dexamethasone-sodium-phosphate.html		Immunology & Inflammation	C22H28FNa2O8P	Disodium salt	N/A	[Na+].[Na+].[H][C@@]12C[C@@H](C)[C@](O)(C(=O)COP([O-])([O-])=O)[C@@]1(C)C[C@H](O)[C@@]1(F)[C@@]2([H])CCC2=CC(=O)C=C[C@]12C |r,c:32,t:28|	3.959	291.82
Triamcinolone	Triamcinolone is a glucocorticoid given, as the free alcohol or in esterified form, orally, intramuscularly, by local injection, by inhalation, or applied topically in the management of various disorders in which corticosteroids are indicated.	81.834	73.5253	Inflammation	76-25-5	Glucocorticoid Receptor	87	200	<1		http://selleckchem.com/products/Triamcinolone-Acetonide.html		Metabolism	C24H31FO6	free base	N/A	[H][C@@]12C[C@H]3OC(C)(C)O[C@@]3(C(=O)CO)[C@@]1(C)C[C@H](O)[C@@]1(F)[C@@]2([H])CCC2=CC(=O)C=C[C@]12C |r,c:32,t:28|	8.163	1155.34
Disodium Cromoglycate	Disodium Cromoglycate is an antiallergic drug with IC50 of 39 μg/mL.	81.5576	86.0797	Immunology/Respiratory Disease	15826-37-6	Calcium Channel	<1		2	4	http://selleckchem.com/products/disodium-Cromoglycate.html		Transmembrane Transporters	C23H14Na2O11	Disodium Salt	FPL 670 (Cromolyn) Disodium	[Na+].[Na+].OC(COC1=CC=CC2=C1C(=O)C=C(O2)C([O-])=O)COC1=C2C(=O)C=C(OC2=CC=C1)C([O-])=O |c:6,8,13,22,26,30,32,t:4|	0	994.2
Adenine HCl	Adenine HCl is a hydrochloride salt form of adenine which is a purine derivative and a nucleobase with a variety of roles in biochemistry.	80.5081	91.2871	Others	2922-28-3	DNA/RNA Synthesis	8	47	4	23	http://selleckchem.com/products/adenine-hydrochloride.html		DNA Damage	C5H6ClN5	Hydrochloride	N/A	Cl.NC1=NC=NC2=C1N=CN2 |c:3,5,8,t:1|	5.319	366.84
Clemastine Fumarate	Clemastine Fumarate (Clemastine) is a selective histamine H1 receptor antagonist with IC50 of 3 nM.	80.2391	72.0564	Immunology	14976-57-9	Histamine Receptor	35	76	<1		http://selleckchem.com/products/Clemastine-Fumarate.html		Neuronal Signaling	C25H30ClNO5	Fumarate	N/A	OC(=O)\C=C\C(O)=O.CN1CCC[C@@H]1CCO[C@](C)(C1=CC=CC=C1)C1=CC=C(Cl)C=C1 |r,c:21,23,31,t:19,26,28|	3.646	1243.48
Thioridazine hydrochloride	Thioridazine is a potent antianxiety and antipsychotic agent.	80.0858	67.1487	Cancer	52-24-4	Others	100	528	100	528	http://selleckchem.com/products/thiotepa-thioplex.html		Others	C6H12N3PS	free base	Tiofosyl, Tiofosfamid, Triethylenethiophosphoramide	S=P(N1CC1)(N1CC1)N1CC1	2.835	676.82
Clomifene citrate	Clomifene Citrate is a selective estrogen receptor modulator, used in the treatment of ovulation induction.	79.2741	74.8293	Endocrinology	50-41-9	Estrogen/progestogen Receptor	120	201	<1		http://selleckchem.com/products/Clomifene-citrate-Serophene.html		Endocrinology & Hormones	C32H36ClNO8	Citrate	NSC 35770	OC(=O)CC(O)(CC(O)=O)C(O)=O.CCN(CC)CCOC1=CC=C(C=C1)C(=C(/Cl)C1=CC=CC=C1)\C1=CC=CC=C1 |c:22,24,32,34,39,41,t:20,30,37|	2.628	694.83
Flubendazole	Flubendazole is an autophagy inducer by targeting Atg4B, used to treat internal parasite and worm infection.	78.7577	87.7063	Infection	31430-15-6	Autophagy	3	10	<1		http://selleckchem.com/products/flubendazole-flutelmium.html		Autophagy	C16H12FN3O3	free base	Flumoxanal, NSC 313680	COC(=O)NC1=NC2=C(N1)C=C(C=C2)C(=O)C1=CC=C(F)C=C1 |c:7,11,13,23,t:5,18,20|	3.364	520.88
Enzalutamide (MDV3100)	Enzalutamide (MDV3100) is an androgen-receptor (AR) antagonist with IC50 of 36 nM in LNCaP cells.	78.7015	57.5837	Cancer	915087-33-1	Androgen Receptor	92	198	<1		http://selleckchem.com/products/MDV3100.html		Endocrinology & Hormones	C21H16F4N4O2S	free base	N/A	CNC(=O)C1=C(F)C=C(C=C1)N1C(=S)N(C(=O)C1(C)C)C1=CC=C(C#N)C(=C1)C(F)(F)F |c:4,7,9,28,t:22,24|	2.165	483.95
Fluorometholone	Fluorometholone is a synthetic glucocorticoid with anti-inflammatory and anti-allergic properties. It is usually used as eye drops in the treatment of allergic and inflammatory conditions of the eye.	78.1636	92.9776	Endocrinology & Hormones	426-13-1	Glucocorticoid Receptor	75	199.224	<1		http://selleckchem.com/products/fluorometholone.html		Endocrinology & Hormones	C22H29FO4	free base	Oxylone	[H][C@@]12CC[C@](O)(C(C)=O)[C@@]1(C)C[C@H](O)[C@@]1(F)[C@@]2([H])C[C@H](C)C2=CC(=O)C=C[C@]12C	-3.785	287.23
Cabazitaxel	Cabazitaxel is a semi-synthetic derivative of a natural taxoid that kills cancer cells by inhibiting cell division and growth. Cabazitaxel exerts its effects by inhibiting microtubule growth and assembly, processes that are essential for cells to divide.	78.0581	70.0582	Neurological Disease	183133-96-2	Microtubule Associated	100	120	<1		http://selleckchem.com/products/cabazitaxel-jevtana.html		Cytoskeletal Signaling	C45H57NO14	free base	RPR-116258A, XRP6258, TXD 258	[H][C@@]12C[C@H](OC)[C@@]3(C)C(=O)[C@H](OC)C4=C(C)[C@H](C[C@@](O)([C@@H](OC(=O)C5=CC=CC=C5)[C@]3([H])[C@@]1(CO2)OC(C)=O)C4(C)C)OC(=O)[C@H](O)[C@@H](NC(=O)OC(C)(C)C)C1=CC=CC=C1 |r,c:13,26,28,63,65,t:24,61|	4.538	310.39
Colchicine	Colchicine is a microtubule polymerization inhibitor with an IC50 of 3 nM.	77.7872	75.7739	Inflammation	64-86-8	Microtubule Associated	80	200	80	200	http://selleckchem.com/products/colchicine.html		Cell Cycle	C22H25NO6	free base	Colchineos, Colchisol, Colcin	[H][C@@]1(CCC2=C(C(OC)=C(OC)C(OC)=C2)C2=CC=C(OC)C(=O)C=C12)NC(C)=O |r,c:14,t:4,8,17,19,25|	4.492	386.47
Verteporfin	Verteporfin is a small molecule that inhibits TEAD–YAP association and YAP-induced liver overgrowth. It is also a potent second-generation photosensitizing agent derived from porphyrin.	77.62	188.693	Infection	5536-17-4	DNA/RNA Synthesis	53	198	3	11	http://selleckchem.com/products/Vidarabine(Vira-A).html		DNA Damage	C10H13N5O4	free base	N/A	NC1=C2N=CN([C@@H]3O[C@H](CO)[C@@H](O)[C@@H]3O)C2=NC=N1 |r,c:1,3,17,19|	-2.505	244.2
Dovitinib (TKI258) Lactate	Dovitinib (TKI258) Lactate is the Lactate of Dovitinib, which is a multitargeted RTK inhibitor, mostly for class III (FLT3/c-Kit) with IC50 of 1 nM/2 nM, also potent to class IV (FGFR1/3) and class V (VEGFR1-4) RTKs with IC50 of 8-13 nM, less potent to InsR, EGFR, c-Met, EphA2, Tie2, IGFR1 and HER2. Phase 4.	77.3003	65.4521	Cancer	915769-50-5	FLT3,c-Kit,FGFR,PDGFR,VEGFR	100	207	66	137	http://selleckchem.com/products/dovitinib-tki258-lactate.html		Angiogenesis	C24H27FN6O4	Lactate	N/A	CC(O)C(O)=O.CN1CCN(CC1)C1=CC2=C(C=C1)N=C(N2)C1=C(N)C2=C(NC1=O)C=CC=C2F |c:15,17,20,24,27,33,35,t:13|	2.846	267.37
Camylofin Chlorhydrate	Camylofin is an antimuscarinic. This medication is used as antispasmodic in biliary colic, renal and ureteric colic, dysmenorrhoea, peptic ulcer and chronic enterocolitis.	77.2022	58.9618	Others	54-30-8	Others	78	198.277	78	198.277	http://www.selleckchem.com/products/camylofin-chlorhydrate.html		Others	C19H34Cl2N2O2	chlorhydrate	Camylofine Chlorhydrate	Cl.Cl.CCN(CC)CCNC(C(=O)OCCC(C)C)C1=CC=CC=C1 |c:19,21,t:17|	3.368	327.4
VX-809 (Lumacaftor)	VX-809 (Lumacaftor) acts to correct CFTR mutations common in cystic fibrosis by increasing mutant CFTR (F508del-CFTR) maturation,EC50 of 0.1 μM in fisher rat thyroid cells. Phase 3.	77.0808	35.4027	Cardiovascular Disease	23076-35-9	Adrenergic Receptor	50	195	12	47	http://selleckchem.com/products/Xylazine(Rompun).html		Neuronal Signaling	C12H17ClN2S	Hydrochloride	N/A	Cl.CC1=CC=CC(C)=C1NC1=NCCCS1 |c:3,6,t:1,10|	1.616	386.27
Tolmetin	Tolmetin is a nonsteroidal anti-inflammatory drug of the heterocyclic acetic acid derivative class and also exhibits analgesic and antipyretic activity.	76.8854	90.4715	Others	64490-92-2	Others	<1	0	63	199.81	http://www.selleckchem.com/products/tolmetin-sodium.html		Others	C15H18NNaO5	sodium	N/A	O.O.CN1C(CC(=O)O[Na])=CC=C1C(=O)C1=CC=C(C)C=C1 |c:7,9,19,t:14,16|	1.128	522.55
Vandetanib (ZD6474)	Vandetanib (ZD6474) is a potent inhibitor of VEGFR2 with IC50 of 40 nM in a cell-free assay. It also inhibits VEGFR3 and EGFR with IC50 of 110 nM and 500 nM, respectively. Not sensitive to PDGFRβ, Flt1, Tie-2 and FGFR1 with IC50 of 1.1-3.6 μM. No activity against MEK, CDK2, c-Kit, erbB2, FAK, PDK1, Akt and IGF-1R with IC50 above 10 μM.	76.5027	92.2578	Others	330808-88-3	PDE	100	173	10	17	http://selleckchem.com/products/Vardenafil(Vivanza).html		Metabolism	C23H39ClN6O7S	Hydrochloride trihydrate	BAY38-9456	O.O.O.Cl.CCCC1=NC(C)=C2N1N=C(NC2=O)C1=CC(=CC=C1OCC)S(=O)(=O)N1CCN(CC)CC1 |c:6,10,18,20,t:3,16|	1.071	277.26
Etretinate	Etretinate is an oral aromatic retinoid acid which is effective in psoriasis and other dermatological syndromes. It activates retinoid receptors, causing an induction of cell differentiation, inhibition of cell proliferation, and inhibition of tissue infiltration by inflammatory cells.	76.3984	73.1277	Others	54350-48-0	Retinoid Receptor	70	197	<1		http://selleckchem.com/products/etretinate.html		Metabolism	C23H30O3	free base	Tegison, Ethyl etrinoate, Retinoid, Etretinato	CCOC(=O)\C=C(C)\C=C\C=C(C)\C=C\C1=C(C)C(C)=C(OC)C=C1C |c:15,23,t:19|	1.921	188.22
Homatropine Methylbromide	Homatropine Methylbromide is muscarinic AChR antagonist, inhibits endothelial and smooth muscle muscarinic receptors of WKY-E and SHR-E with IC50 of 162.5 nM and 170.3 nM, respectively.	76.1776	68.8445	Gastroenterology	80-49-9	AChR	74	200	74	200	http://selleckchem.com/products/homatropine-methylbromide.html		Neuronal Signaling	C17H24BrNO3	quaternary-N bromide salt	N/A	[Br-].[H][C@]12CC[C@]([H])(C[C@@H](C1)OC(=O)C(O)C1=CC=CC=C1)[N+]2(C)C |r,c:17,19,t:15|	4.476	418.36
Sulfabenzamide	Sulfabenzamide is an antibacterial/antimicrobial which also exhibit their antitumor effects through multiple mechanisms including inhibition of membrane bound carbonic anhydrases, prevention of microtubule assembly, cell cycle arrest, and inhibition of angiogenesis.	75.7943	69.1023	Infection	144-80-9	Bacterial	43	200.708	-1	-4.66763	http://selleckchem.com/products/.html		Infection	C8H10N2O3S	free base	N-[(4-aminophenyl)sulfonyl]acetamide; 4-(Acetylaminosulfonyl)aniline; A 500; Acetocid; Acetosulfamin; Acetosulfamine; Albamine; Albucid; Alesten; Formosulfacetamide; N-(4-Aminobenzenesulfonyl)acetamide; N-(p-Aminophenylsulfonyl)acetamide; N-Acetylsulfanilamide; N-Sulfanilylacetamide; N-[(4-Aminophenyl)sulfonyl]acetamide; N1-Acetylsulfanilamide; NSC 63871; N’-Acetylsulfanilamide; Ocusol; Region; S…		4.941	582.65
Propranolol HCl	Propranolol HCl is a competitive non-selective beta-adrenergic receptors inhibitor with IC50 of 12 nM.	75.5951	76.0041	Cardiovascular Disease	318-98-9	Adrenergic Receptor	59	199	6	20	http://selleckchem.com/products/propranolol-hcl.html		GPCR & G Protein	C16H22ClNO2	Hydrochloride	AY-64043, ICI-45520, NCS-91523	Cl.CC(C)NCC(O)COC1=CC=CC2=CC=CC=C12 |c:11,15,t:9,13,17|	4.662	456.45
Abexinostat (PCI-24781)	Abexinostat (PCI-24781) is a novel pan-HDAC inhibitor mostly targeting HDAC1 with Ki of 7 nM, modest potent to HDACs 2, 3, 6, and 10 and greater than 40-fold selectivity against HDAC8. Phase 1/2.	75.3836	43.8376	Cancer	783355-60-2	HDAC	80	201	<1		http://selleckchem.com/products/PCI-24781.html		Cytoskeletal Signaling	C21H23N3O5	free base	CRA-024781	CN(C)CC1=C(OC2=CC=CC=C12)C(=O)NCCOC1=CC=C(C=C1)C(=O)NO |c:9,23,25,t:4,7,11,21|	5.27	568.53
Acalabrutinib (ACP-196)	Acalabrutinib(ACP-196) is a selective second-generation Bruton's tyrosine kinase (BTK) inhibitor with an IC50 of 3 nM, which prevents the activation of the B-cell antigen receptor (BCR) signaling pathway. ACP-196 has improved target specificity over ibrutinib with 323-, 94-, 19- and 9-fold selectivity over the other TEC kinase family members (ITK, TXK, BMX, and TEC, respectively) and no activity …	75.1749	93.809	Cancer	1420477-60-6	BTK	93	200	<1		http://selleckchem.com/products/acalabrutinib.html		Angiogenesis	C26H23N7O2	free base	N/A	CC#CC(=O)N1CCC[C@H]1C1=NC(=C2N1C=CN=C2N)C1=CC=C(C=C1)C(=O)NC1=NC=CC=C1 |r,c:13,17,19,25,27,35,37,t:11,23,33|	2.078	748.98
Rucaparib (AG-014699,PF-01367338) phosphate	Rucaparib (AG-014699, PF-01367338) is an inhibitor of PARP with Ki of 1.4 nM for PARP1 in a cell-free assay, also showing binding affinity to eight other PARP domains. Phase 3.	74.928	82.9293	Cancer	459868-92-9	PARP	84	199	<1		http://selleckchem.com/products/AG-014699.html		DNA Damage	C19H21FN3O5P	Phosphate	N/A	OP(O)(O)=O.CNCC1=CC=C(C=C1)C1=C2CCNC(=O)C3=CC(F)=CC(N1)=C23 |c:9,11,14,24,t:7,21,28|	1.663	785.02
Imipramine HCl	Imipramine is a tricyclic antidepressant (TCA) of the dibenzazepine group, mainly used in the treatment of major depression and enuresis (inability to control urination).	74.9102	89.2282	Others	113-52-0	Others	63	198.82	63	198.82	http://www.selleckchem.com/products/imipramine-hcl.html		Others	C19H25ClN2	hydrochloride	Melipramine HCl	Cl.CN(C)CCCN1C2=C(CCC3=C1C=CC=C3)C=CC=C2 |c:7,11,14,16,19,21|	0.004	484.48
Disulfiram	Disulfiram is a specific inhibitor of aldehyde-dehydrogenase (ALDH1), used for the treatment of chronic alcoholism by producing an acute sensitivity to alcohol.	74.8038	92.859	Neurological Disease	97-77-8	Dehydrogenase	59	199	<1		http://selleckchem.com/products/Disulfiram(Antabuse).html		Metabolism	C10H20N2S4	free base	NSC 190940	CCN(CC)C(=S)SSC(=S)N(CC)CC	-1.035	435.43
Flupenthixol dihydrochloride	Flupentixol, an antipsychotic neuroleptic drug, is a powerful antagonist of both D1 and D2 dopamine receptors and also an alpha-adrenergic receptor antagonist.	74.7199	79.3266	Neurological Disease	51529-01-2	Dopamine Receptor,Adrenergic Receptor	100	197	100	197	http://selleckchem.com/products/flupenthixol-dihydrochloride.html		Neuronal Signaling	C23H27Cl2F3N2OS	dihydrochloride	N/A	Cl.Cl.OCCN1CCN(CC\C=C2\C3=C(SC4=C2C=C(C=C4)C(F)(F)F)C=CC=C3)CC1 |c:11,14,17,19,26,28|	-6.458	1408.67
Urapidil HCl	Urapidil HCl is a hydrochloride salt form of urapidil which is α1-adrenoceptor antagonist and 5-HT1A receptor agonist with pIC50 of 6.13 and 6.4 respectively.	74.587	67.8321	Neurological Disease	51-79-6	Others	17	191	17	191	http://selleckchem.com/products/urethane.html		Others	C3H7NO2	free base	Carbamic acid ethyl ester, Ethyl carbamate, Ethylurethane	CCOC(N)=O	3.834	516.6
Meticrane	Meticrane is a diuretic. Meticrane inhibits the reabsorption of sodium and chloride ions in the distal convoluted tubule	74.179	60.8533	Others	1084-65-7	Others	55	199.753	<1	0	http://www.selleckchem.com/products/meticrane.html		Others	C10H13NO4S2	Free Base	N/A	CC1=C(C=C2C(CCCS2(=O)=O)=C1)S(N)(=O)=O |c:3,12,t:1|	4.197	576.62
Benzethonium Chloride	Benzethonium chloride is a potent inhibitor of nAChRs, it inhibits α4β2 nAChRs and α7 nAChRs with IC50 of 49 nM and 122 nM, respectively.	74.1029	83.932	Neurological Disease	121-54-0	AChR	90	201	90	201	http://selleckchem.com/products/benzethonium-chloride.html		Neuronal Signaling	C27H42ClNO2	Chloride	N/A	[Cl-].CC(C)(C)CC(C)(C)C1=CC=C(OCCOCC[N+](C)(C)CC2=CC=CC=C2)C=C1 |c:24,26,29,t:8,10,22|	-0.615	389.42
Duloxetine	Duloxetine(LY-248686) is a potent inhibitor of serotonin (5-hydroxytryptamine, 5-HT) and noradrenaline (NE) uptake in vitro and in vivo and is 3- to 5-times more effective at inhibiting 5-HT uptake.	73.689	80.2937	Neuronal Signaling	116539-59-4	5-HT Receptor	The physical form of the compound is liquid, which can be dissolved in any proportion.				http://selleckchem.com/products/duloxetine.html		Neuronal Signaling	C18H19NOS	free base	LY-248686	CNCC[C@H](OC1=CC=CC2=CC=CC=C12)C1=CC=CS1	-0.838	437.31
Mocetinostat (MGCD0103)	Mocetinostat (MGCD0103) is a potent HDAC inhibitor with most potency for HDAC1 with IC50 of 0.15 μM in a cell-free assay, 2- to 10- fold selectivity against HDAC2, 3, and 11, and no activity to HDAC4, 5, 6, 7, and 8. Phase 2.	73.5012	45.2058	Cancer	726169-73-9	HDAC	13	33	<1		http://selleckchem.com/products/MGCD0103(Mocetinostat).html		Epigenetics	C23H20N6O	free base	MG0103	NC1=CC=CC=C1NC(=O)C1=CC=C(CNC2=NC=CC(=N2)C2=CC=CN=C2)C=C1 |c:3,5,19,21,26,28,31,t:1,11,13,17,24|	3.493	507.56
Chlorprothixene	Chlorprothixene has strong binding affinities to dopamine and histamine receptors, such as D1, D2, D3, D5, H1, 5-HT2, 5-HT6 and 5-HT7, with Ki of 18 nM, 2.96 nM, 4.56 nM, 9 nM, 3.75 nM, 9.4 nM, 3 nM and 5.6 nM, respectively.	73.3819	81.1027	Neurological Disease	113-59-7	Dopamine Receptor	6	19	<1		http://selleckchem.com/products/Chlorprothixene.html		Neuronal Signaling	C18H18ClNS	free base	N/A	CN(C)CC\C=C1\C2=CC=CC=C2SC2=C1C=C(Cl)C=C2 |c:9,11,15,21,t:7,18|	5.798	505.69
Halcinonide	Halcinonide is a high potency corticosteroid used in topical preparations as an anti-inflammatory agent.	73.1574	59.0548	Immunology	3093-35-4	Immunology & Inflammation related	90	198	<1		http://selleckchem.com/products/halcinonide.html		Immunology & Inflammation	C24H32ClFO5	free base	N/A	[H][C@@]12C[C@H]3OC(C)(C)O[C@@]3(C(=O)CCl)[C@@]1(C)C[C@H](O)[C@@]1(F)[C@@]2([H])CCC2=CC(=O)CC[C@]12C |r,t:28|	0.36	371.42
Mometasone furoate	Mometasone Furoate is a glucocorticoid receptor agonist, used topically to reduce inflammation of the skin or in the airways.	72.9746	84.3536	Inflammation	83919-23-7	Glucocorticoid Receptor	6	12	<1		http://selleckchem.com/products/mometasone-furoate.html		Endocrinology & Hormones	C27H30Cl2O6	Furoate	SCH-32088	[H][C@@]12C[C@@H](C)[C@](OC(=O)C3=CC=CO3)(C(=O)CCl)[C@@]1(C)C[C@H](O)[C@@]1(Cl)[C@@]2([H])CCC2=CC(=O)C=C[C@]12C |r,c:11,36,t:9,32|	3.218	477.64
Pictilisib (GDC-0941)	Pictilisib (GDC-0941) is a potent inhibitor of PI3Kα/δ with IC50 of 3 nM in cell-free assays, with modest selectivity against p110β (11-fold) and p110γ (25-fold). Phase 2.	72.9503	61.921	Cancer	957054-30-7	PI3K	44	86	<1		http://selleckchem.com/products/GDC-0941.html		PI3K/Akt/mTOR	C23H27N7O3S2	free base	RG7321	CS(=O)(=O)N1CCN(CC2=CC3=NC(=NC(N4CCOCC4)=C3S2)C2=CC=CC3=C2C=NN3)CC1 |c:13,22,29,31,34,t:9,11,27|	3.981	530.65
Bazedoxifene Acetate	Bazedoxifene Acetate is a third generation selective estrogen receptor modulator (SERM).	72.3674	79.7389	Endocrinology	198481-33-3	Estrogen/progestogen Receptor	100	188	<1		http://selleckchem.com/products/Bazedoxifene-acetate.html		Endocrinology & Hormones	C32H38N2O5	Acetate	WAY-140424, TSE-424	CC(O)=O.CC1=C(N(CC2=CC=C(OCCN3CCCCCC3)C=C2)C2=CC=C(O)C=C12)C1=CC=C(O)C=C1 |c:23,40,t:4,8,10,26,28,31,35,37|	7.602	507.06
Tamoxifen Citrate	Tamoxifen Citrate is an antagonist of the estrogen receptor by competitive inhibition of estrogen binding.	71.7012	86.2538	Urology	106463-17-6	Adrenergic Receptor	88	198	17	38	http://selleckchem.com/products/tamsulosin-hydrochloride.html		Neuronal Signaling	C20H29ClN2O5S	hydrochloride	Tamsulosina hydrochloride, Tamsulosinum hydrochloride	Cl.CCOC1=C(OCCN[C@H](C)CC2=CC(=C(OC)C=C2)S(N)(=O)=O)C=CC=C1 |r,c:3,18,25,27,t:12,14|	4.064	521.04
Topiramate	Topiramate is a mutil-targeted inhibitor, including voltage-gated sodium channel and calcium channel, AMPA/kainate receptor and carbonic anhydrase, used to treat epilepsy.	71.4756	47.512	Metabolic Disease	577778-58-6	Others	40	161	<1		http://selleckchem.com/products/topiroxostat.html		Others	C13H8N6	free base	N/A	N#CC1=NC=CC(=C1)C1=NNC(=N1)C1=CC=NC=C1 |c:4,6,12,17,19,t:2,9,15|	6.933	555.5
Selisistat (EX 527)	Selisistat (EX 527) is a potent and selective SIRT1 inhibitor with IC50 of 38 nM in a cell-free assay, exhibits >200-fold selectivity against SIRT2 and SIRT3. Phase 2.	71.1474	40.6357	Neurological Disease	49843-98-3	Sirtuin	49	197	<1		http://selleckchem.com/products/EX-527.html		Epigenetics	C13H13ClN2O	free base	SEN0014196	NC(=O)C1CCCC2=C1NC1=C2C=C(Cl)C=C1 |c:7,11,17,t:14|	3.937	671.58
Bleomycin sulfate	Bleomycin Sulfate is a glycopeptide antibiotic and an anticancer agent for squamous cell carcinomas (SCC) with IC50 of 4 nM in UT-SCC-19A cells.	70.9178	68.7931		9041-93-4	DNA/RNA Synthesis	100	66			http://www.selleckchem.com/products/Bleomycin-sulfate.html			C55H85N17O25S4	Sulfate	Blenoxane		1.8	318.35
Erythromycin	Erythromycin is a macrolide antibiotic that has an antimicrobial spectrum similar to or slightly wider than that of penicillin (IC50=1.5 μg/ml).	70.9141	59.2515	E-Mycin	114-07-8	Anti-infection	147	200	3	4	http://selleckchem.com/products/Erythromycin(E-Mycin).html		Microbiology	C37H67NO13	Free Base	E-Mycin	[H][C@]1(O[C@@H]2[C@@H](C)[C@H](O[C@H]3C[C@@](C)(OC)[C@@H](O)[C@H](C)O3)[C@@H](C)C(=O)O[C@H](CC)[C@@](C)(O)[C@H](O)[C@@H](C)C(=O)[C@H](C)C[C@@]2(C)O)O[C@H](C)C[C@@H]([C@H]1O)N(C)C |r|	0.578	155.19
Niraparib (MK-4827)	Niraparib (MK-4827) is a selective inhibitor of PARP1/2 with IC50 of 3.8 nM/2.1 nM, with great activity in cancer cells with mutant BRCA-1 and BRCA-2. It is >330-fold selective against PARP3, V-PARP and Tank1. Phase 3.	70.67	77.5266	Tacrine, Tetrahydroaminacrine, Tetrahydroaminoacridine	1038915-60-4	PARP	64	200	<1		http://selleckchem.com/products/mk-4827.html		DNA Damage	C19H20N4O	Free Base		NC(=O)C1=CC=CC2=CN(N=C12)C1=CC=C(C=C1)[C@@H]1CCCNC1 |r,c:5,16,18,t:3,7,10,14|	3.832	363.88
Zonisamide	Zonisamide is a voltage-dependent sodium channel and T-type calcium channel blocker, used as an antiepileptic drug.	70.5445	78.9467	Cancer	167465-36-3	P-gp	100	157	23	36	http://selleckchem.com/products/LY335979.html		Transmembrane Transporters	C32H34Cl3F2N3O2	Trihydrochlorid	RS 33295-198 (D06387) 3HCl	Cl.Cl.Cl.O[C@@H](COC1=CC=CC2=C1C=CC=N2)CN1CCN(CC1)[C@@H]1C2=C(C=CC=C2)[C@@H]2[C@H](C3=C1C=CC=C3)C2(F)F |r,c:6,8,11,13,27,29,34,37,39,t:4,25|	1.003	460.95
Docetaxel	Docetaxel, an analog of paclitaxel, is an inhibitor of depolymerisation of microtubules by binding to stabilized microtubules.	70.2301	54.4385	Cytoskeletal Signaling	114977-28-5	Microtubule Associated	100	124	<1		http://selleckchem.com/products/Docetaxel(Taxotere).html		Cytoskeletal Signaling	C43H53NO14	Free Base	RP56976, NSC 628503	CC(=O)O[C@@]12CO[C@@H]1C[C@H](O)[C@]1(C)C2[C@H](OC(=O)C2=CC=CC=C2)[C@]2(O)C[C@H](OC(=O)[C@H](O)[C@@H](NC(=O)OC(C)(C)C)C3=CC=CC=C3)C(C)=C([C@@H](O)C1=O)C2(C)C |r,c:22,24,47,49,t:20,45,53|	3.988	394.72
Fluticasone propionate	Fluticasone Propionate is a synthetic glucocorticoid, used to treat non-allergic and allergic rhinitis.	70.1683	77.0495	Inflammation	80474-14-2	Glucocorticoid Receptor	100	200	<1		http://selleckchem.com/products/fluticasone-propionate-Flonase-Veramyst.html		Endocrinology & Hormones	C25H31F3O5S	free base	CCI-187881	[H][C@@]12C[C@@H](C)[C@](OC(=O)CC)(C(=O)SCF)[C@@]1(C)C[C@H](O)[C@@]1(F)[C@@]2([H])C[C@H](F)C2=CC(=O)C=C[C@]12C |r,c:34,t:30|	3.267	282.294
Besifloxacin HCl	Besifloxacin HCl is a fourth-generation fluoroquinolone antibiotic.	69.6883	71.5538	Infection	405165-61-9	Anti-infection	<1		1	2	http://selleckchem.com/products/besifloxacin-hci.html		Microbiology	C19H22Cl2FN3O3	Hydrochloride	N/A	Cl.[H][C@@]1(N)CCCCN(C1)C1=C(Cl)C2=C(C=C1F)C(=O)C(=CN2C1CC1)C(O)=O		421.41
Ibudilast	Ibudilast is a relatively non-selective phosphodiesterase inhibitor with anti-inflammatory and neuroprotective activities.	69.616	94.225	Metabolism	50847-11-5	PDE	46	200	30	130	http://selleckchem.com/products/Ibudilast.html		Metabolism	C14H18N2O	free base	KC-404, AV411, MN166	CC(C)C(=O)C1=C2C=CC=CN2N=C1C(C)C	4.36	542.02
Chlorprothixene hydrochloride	an inhibitor of AmpC Beta-Lactamase	69.5315	83.9294	Antipsychotic	6469-93-8	AmpC Beta-Lactamase	70	198.682	-1	-2.83832	http://selleckchem.com/products/.html		Antipsychotic	C18H19Cl2NS	free base	chlorprothixene HCI		4.753	407.44
Ketotifen Fumarate	Ketotifen Fumarate is a fumaric acid salt of ketotifen which is a H1-antihistamine and mast cell stabilizer.	69.4148	92.9971	Neurological Disease	34580-14-8	Histamine Receptor	8	19	<1		http://selleckchem.com/products/ketotifen-fumarate-zaditor.html		Neuronal Signaling	C23H23NO5S	Fumarate	N/A	OC(=O)\C=C\C(O)=O.CN1CCC(CC1)=C1C2=C(SC=C2)C(=O)CC2=C1C=CC=C2 |c:19,25,28,30,t:16|	-1.245	293.7
Erythromycin estolate	an inhibitor of ATP binding cassette subfamily B member 11	69.3374	55.5375	Others	3521-62-8	ABCB11	100	94.6622	-1	-0.946622	http://selleckchem.com/products/.html		Others	C52H97NO18S	free base				404.42
Carvedilol Phosphate	Carvedilol is a non-selective beta blocker indicated in the treatment of mild to moderate congestive heart failure (CHF). It blocks beta-1 and beta-2 adrenergic receptors as well as the alpha-1 adrenergic receptors.	68.8753	70.2875	Others	610309-89-2	Others	100	198.228	-1	-1.98228	http://selleckchem.com/products/.html		Others	C24H29N2O8PR	free base			0.85
Gefitinib hydrochloride	Gefitinib is an EGFR inhibitor with IC50s of 15.5 nM and 823.3 nM for WT EGFR and EGFR (858R/T790M), respectively.	68.7831	59.1682	Protein Tyrosine Kinase	184475-55-6	EGFR	8	16.5508	1	2.06885	http://selleckchem.com/products/gefitinib-hydrochloride.html		Protein Tyrosine Kinase	C22H25Cl2FN4O3	hydrochloride	ZD1839 hydrochloride	Cl.COC1=CC2=C(C=C1OCCCN1CCOCC1)C(NC1=CC(Cl)=C(F)C=C1)=NC=N2	5.604	424.08
Selinexor (KPT-330)	Selinexor (KPT-330) is an orally bioavailable selective CRM1 inhibitor. Phase 2.	68.4145	55.9538	Cancer	1393477-72-9	CRM1	88	199	<1		http://selleckchem.com/products/kpt-330.html		Transmembrane Transporters	C17H11F6N7O	free base	N/A	FC(F)(F)C1=CC(=CC(=C1)C1=NN(C=N1)\C=C/C(=O)NNC1=CN=CC=N1)C(F)(F)F |c:6,8,14,25,27,t:4,11,23|	2.147	448.08
Sunitinib	Sunitinib is a multi-targeted RTK inhibitor targeting VEGFR2 (Flk-1) and PDGFRβ with IC50 of 80 nM and 2 nM, and also inhibits c-Kit.	68.3036	77.1295	SU-11248	341031-54-7	c-Kit,PDGFR,VEGFR	15	28	<1		http://selleckchem.com/products/Sunitinib-Malate-(Sutent).html		Protein Tyrosine Kinase	C26H33FN4O7	Malate	N/A	O[C@@H](CC(O)=O)C(O)=O.CCN(CC)CCNC(=O)C1=C(C)NC(\C=C2/C(=O)NC3=CC=C(F)C=C23)=C1C |r,c:18,36,t:28,30,33|	1.002	260.25
Betamethasone Valerate	Betamethasone Valerate is a moderately potent glucocorticoid steroid with anti-inflammatory and immunosuppressive properties.	67.8479	80.4347	Inflammation	2152-44-5	Glucocorticoid Receptor	95	199	<1		http://selleckchem.com/products/Betamethasone-valerate(Betnovate).html		Endocrinology & Hormones	C27H37FO6	free base	N/A	[H][C@@]12C[C@H](C)[C@](OC(=O)CCCC)(C(=O)CO)[C@@]1(C)C[C@H](O)[C@@]1(F)[C@@]2([H])CCC2=CC(=O)C=C[C@]12C |r,c:34,t:30|	1.287	165.19
Dexamethasone (DHAP)	Dexamethasone (DHAP) is a potent synthetic member of the glucocorticoid class of steroid drugs, and an interleukin receptor modulator that has anti-inflammatory and immunosuppressant effects.	67.4501	84.5421	Inflammation	50-02-2	Autophagy,IL Receptor	79	201	<1		http://selleckchem.com/products/Dexamethasone.html		Others	C22H29FO5	free base	N/A	[H][C@@]12C[C@@H](C)[C@](O)(C(=O)CO)[C@@]1(C)C[C@H](O)[C@@]1(F)[C@@]2([H])CCC2=CC(=O)C=C[C@]12C |r,c:28,t:24|	1.669	201.65
Rosuvastatin	Rosuvastatin is an inhibitor of HMG-CoA reductase, an enzyme that catalyzes the rate-limiting step in cholesterol biosynthesis, with Ki value (inhibition constant) of approximately 0.1 nM.	67.0498	79.8944	Metabolism	287714-41-4	HMG-CoA Reductase	96	199.36	96	199.36	http://selleckchem.com/products/rosuvastatin.html		Metabolism	C22H28FN3O6S	0	N/A	CC(C)C1=C(\C=C\[C@@H](O)C[C@@H](O)CC(O)=O)C(=NC(=N1)N(C)S(C)(=O)=O)C1=CC=C(F)C=C1	1.459	122.12
Maraviroc	Maraviroc is a CCR5 antagonist for MIP-1α, MIP-1β and RANTES with IC50 of 3.3 nM, 7.2 nM and 5.2 nM in cell-free assays, respectively.	66.8292	94.3708	Inflammation	376348-65-1	CCR	100	195	<1		http://selleckchem.com/products/Maraviroc.html		Microbiology	C29H41F2N5O	free base	UK-427857	CC(C)C1=NN=C(C)N1C1CC2CCC(C1)N2CC[C@H](NC(=O)C1CCC(F)(F)CC1)C1=CC=CC=C1 |r,c:37,39,t:3,5,35|	1.966	431.94
Empagliflozin (BI 10773)	Empagliflozin (BI-10773) is a potent and selective SGLT-2 inhibitor with IC50 of 3.1 nM, exhibits >300-fold selectivity over SGLT-1, 4, 5 and 6. Phase 3.	65.7824	58.4873	Metabolic Disease	864070-44-0	SGLT	90	200	<1		http://selleckchem.com/products/empagliflozin-bi10773.html		GPCR & G Protein	C23H27ClO7	free base	N/A	OC[C@H]1O[C@H]([C@H](O)[C@@H](O)[C@@H]1O)C1=CC(CC2=CC=C(O[C@H]3CCOC3)C=C2)=C(Cl)C=C1 |r,c:27,32,t:12,16,18,29|	3.461	403.53
Retigabine 2HCl	Retigabine is a novel anticonvulsant with activity in a broad range of seizure models. The mechanism of action involves opening of neuronal K(V)7.2-7.5 (formerly KCNQ2-5) voltage-activated K(+) channels.	65.3123	91.2787	MK-8931	150812-13-8	Potassium Channel	75	199	75	199	http://selleckchem.com/products/retigabine-2hcl.html		Transmembrane Transporters	C16H20Cl2FN3O2	dihydrochloride	N-(2-amino-4-[fluorobenzylamino]-phenyl) carbamic acid (2HCl), D-23129 2HCl	Cl.Cl.CCOC(=O)NC1=CC=C(NCC2=CC=C(F)C=C2)C=C1N |c:17,20,t:6,8,12,14|	4.368	345.87
Decitabine	Decitabine is a DNA methyltransferase inhibitor, incorporating into DNA and resulting in hypomethylation of DNA and intra-S-phase arrest of DNA replication. It is used to treat myelodysplastic syndrome (MDS).	64.7729	66.123	Cardiovascular Disease	2353-33-5	DNA Methyltransferase	45	197	10	44	http://selleckchem.com/products/Decitabine.html		Epigenetics	C8H12N4O4	free base	Deoxycytidine	NC1=NC(=O)N(C=N1)[C@H]1C[C@H](O)[C@@H](CO)O1 |r,c:6,t:1|	1.225	108.14
Tyloxapol	Tyloxapol is a nonionic liquid polymer of the alkyl aryl polyether alcohol type, used as a surfactant to aid liquefaction, removal of mucopurulent and bronchopulmonary secretions. It also blocks plasma lipolytic activity, and thus the breakdown of triglyceride-rich lipoproteins.	64.2679	53.0565	Immunology & Inflammation	67330-25-0	Immunology & Inflammation related	The physical form of the compound is liquid, which can be dissolved in any proportion.				http://selleckchem.com/products/ufenamate.html		Immunology & Inflammation	C18H18F3NO2	free base	Butyl flufenamate, Flufenamic acid butyl ester, fenazol	CCCCOC(=O)C1=CC=CC=C1NC1=CC(=CC=C1)C(F)(F)F	3.268	212.24
Benidipine HCl	Benidipine HCl is a hydrochloride salt form of benidipine which is a dihydropyridine calcium channel blocker.	64.0932	86.6499	Cardiovascular Disease	91599-74-5	Calcium Channel	8	15	<1		http://selleckchem.com/products/benidipine-hydrochloride.html		Transmembrane Transporters	C28H32ClN3O6	Hydrochloride	KW-3049	Cl.COC(=O)C1=C(C)NC(C)=C([C@@H]1C1=CC(=CC=C1)[N+]([O-])=O)C(=O)O[C@@H]1CCCN(CC2=CC=CC=C2)C1 |r,c:4,9,15,17,34,36,t:13,32|	-0.35	372.48
Lisinopril	Lisinopril is an angiotensin-converting enzyme (ACE) inhibitor, used in treatment of hypertension, congestive heart failure, and heart attacks, and also in preventing renal and retinal complications of diabetes.	63.7813	89.3565	Cardiovascular Disease	83915-83-7	RAAS	<1		20	49	http://selleckchem.com/products/lisinopril-zestril.html		Endocrinology & Hormones	C21H31N3O5	free base	N/A	NCCCC[C@H](N[C@@H](CCC1=CC=CC=C1)C(O)=O)C(=O)N1CCC[C@H]1C(O)=O |r,c:12,14,t:10|	2.833	443.53
Retapamulin	Retapamulin is a topical antibiotic, which binds to both E. coli and S. aureus ribosomes with similar potencies with Kd of 3 nM.	63.5735	82.7329	Neurological Disease	224452-66-8	Anti-infection	104	201	<1		http://selleckchem.com/products/retapamulin.html		Microbiology	C30H47NO4S	free base	SB-275833	[H][C@]12CC[C@]([H])(C[C@H](C1)SCC(=O)O[C@@H]1C[C@@](C)(C=C)[C@@H](O)[C@H](C)[C@]34CCC(=O)[C@@]3([H])[C@@]1(C)[C@H](C)CC4)N2C |r|	1.371	547.06
Duloxetine HCl	Duloxetine HCl is a serotonin-norepinephrine reuptake inhibitor with Ki of 4.6 nM, used for treatment of major depressive disorder and generalized anxiety disorder (GAD).	63.4758	85.258	Neurological Disease	136434-34-9	5-HT Receptor	67	201	<1		http://selleckchem.com/products/duloxetine-hcl-cymbalta.html		Neuronal Signaling	C18H20ClNOS	HCl	LY-248686 HCl	Cl.CNCC[C@H](OC1=C2C=CC=CC2=CC=C1)C1=CC=CS1 |r,c:6,8,10,13,15,20,t:18|	1.289	371.81
Ziprasidone HCl	Ziprasidone HCl is a novel and potent dopamine and serotonin (5-HT) receptor antagonist, used in the treatment of schizophrenia and bipolar disorder.	63.2642	57.7967	Endocrinology & Hormones	81938-43-4	RAAS	32	35.6678	<1		http://selleckchem.com/products/zofenopril-calcium.html		Endocrinology & Hormones	C44H44CaN2O8S4	calcium salt	SQ-26991		1.111	433.43
Prucalopride Succinate	Prucalopride is a selective, high affinity 5-HT4 receptor agonist. The Ki values of prucalopride for human 5-HT(4a) and 5-HT(4b) receptor are 2.5 nM and 8 nM, respectively.	63.0498	76.0812	Gastroenterology	179474-85-2	5-HT Receptor	97	200	97	200	http://selleckchem.com/products/prucalopride-succinat.html		Neuronal Signaling	C22H32ClN3O7	Succinat	N/A	OC(=O)CCC(O)=O.COCCCN1CCC(CC1)NC(=O)C1=C2OCCC2=C(N)C(Cl)=C1 |c:22,32,t:28|	0.698	430.3
Diflucortolone valerate	Diflucortolone valerate is a potent corticosteroid esterified with valeric acid. It helps reduce swelling, itching, and redness.	63.0171	97.435	Others	59198-70-8	Others	95	198.509	-1	-2.08956	http://selleckchem.com/products/diflucortolone-valerate.html		Others	C27H36F2O5	free base	Afusona, Diflucortolone 21-valerate		11.998	536.87
Menadione	Menadione(Vitamin K3), a fat-soluble compound, is an inhibitor of Cdc25 phosphatase and mitochondrial DNA polymerase γ (pol γ), used as a nutritional supplement.	62.9672	83.6746	Endocrinology	58-27-5	DNA/RNA Synthesis,phosphatase	34	197	<1		http://selleckchem.com/products/Menadione.html		Others	C11H8O2	free base	Vitamin K3	CC1=CC(=O)C2=CC=CC=C2C1=O |c:7,9,t:1,5|	0.68	136.194
Medroxyprogesterone acetate	Medroxyprogesterone acetate (MPA) is a synthetic progestin and act as a potent progesterone receptor agonist, used to treat abnormal menstruation or irregular vaginal bleeding.	62.8405	88.6465	Medroxyprogesterone 17-acetate, MPA	71-58-9	Estrogen/progestogen Receptor	12	31	<1		http://selleckchem.com/products/Medroxyprogesterone-acetate.html		Endocrinology & Hormones	C24H34O4	Free Base	NSC-26386	[H][C@@]12CC[C@](OC(C)=O)(C(C)=O)[C@@]1(C)CC[C@@]1([H])[C@@]2([H])C[C@H](C)C2=CC(=O)CC[C@]12C |r,t:25|	1.444	209.12
Beclomethasone dipropionate	Beclomethasone dipropionate is a potent glucocorticoid steroid used for the treatment of rhinitis and sinusitis.	62.7809	83.1374	Inflammation	5534-09-8	Glucocorticoid Receptor	104	200	<1		http://selleckchem.com/products/beclomethasone-dipropionate.html		Endocrinology & Hormones	C28H37ClO7	free base	Beclometasone dipropionate	[H][C@@]12C[C@H](C)[C@](OC(=O)CC)(C(=O)COC(=O)CC)[C@@]1(C)C[C@H](O)[C@@]1(Cl)[C@@]2([H])CCC2=CC(=O)C=C[C@]12C |r,c:36,t:32|	-0.148	328.41
Nitroxoline	Nitroxoline is a urinary antibacterial agent active against susceptible gram-positive and gram-negative organisms commonly found in urinary tract infections. It is a fluorquinolone that is active against bacterial gyrases.	62.0856	83.2976	Infection	4008-48-4	Topoisomerase	38	200	<1		http://selleckchem.com/products/nitroxoline.html		DNA Damage	C9H6N2O3	free base	8-Hydroxy-5-nitroquinoline, 5-nitroquinolin-8-ol, 5-Nitro-8-quinolinol|5-Nitro-8-hydroxyquinoline	OC1=CC=C(C2=CC=CN=C12)[N+]([O-])=O |c:3,7,t:1,5,9|	-3.028	117.15
Irinotecan HCl Trihydrate	Irinotecan prevents DNA from unwinding by inhibition of topoisomerase 1.	61.9439	74.5013	Neurological Disease	136572-09-3	Topoisomerase	100	148	1	1	http://selleckchem.com/products/Irinotecan-Hcl-Trihydrate-Campto.html		DNA Damage	C33H45ClN4O9	HCl & trihydrat	CPT-11 HCl Trihydrate	O.O.O.Cl.CCC1=C2CN3C(=CC4=C(COC(=O)[C@]4(O)CC)C3=O)C2=NC2=CC=C(OC(=O)N3CCC(CC3)N3CCCCC3)C=C12 |r,c:2,6,23,t:8,25,27,46|	1.708	392.46
Birinapant	Birinapant is a SMAC mimetic antagonist, mostly to cIAP1 with Kd of <1 nM in a cell-free assay, less potent to XIAP. Phase 2.	61.7951	125.206	Cancer	1260251-31-7	IAP	100	124	<1		http://selleckchem.com/products/birinapant-tl32711.html		Apoptosis	C42H56F2N8O6	free base	TL32711	CC[C@H](NC(=O)[C@H](C)NC)C(=O)N1C[C@@H](O)C[C@H]1CC1=C(NC2=C1C=CC(F)=C2)C1=C(C[C@@H]2C[C@H](O)CN2C(=O)[C@H](CC)NC(=O)[C@H](C)NC)C2=C(N1)C=C(F)C=C2 |r,c:23,26,29,32,54,61,t:20,58|	3.8	504.59
Tasimelteon	Tasimelteon is a melatonin MT1 and MT2 receptor agonist.	61.6952	49.5086	Cancer	519055-62-0	Caspase	83	200	<1		http://selleckchem.com/products/tasisulam.html		Apoptosis	C11H6BrCl2NO3S2	free base	LY573636	ClC1=CC(Cl)=C(C=C1)C(=O)NS(=O)(=O)C1=CC=C(Br)S1 |c:4,6,t:1,15,17|	3.666	476.58
Adapalene	Adapalene is a dual RAR and RXR agonist, used in the treatment of acne.	61.6285	38.1318	Inflammation	106685-40-9	Retinoid Receptor	8	19	<1		http://selleckchem.com/products/Adapalene.html		Metabolism	C28H28O3	free base	CD-271	COC1=C(C=C(C=C1)C1=CC2=C(C=C1)C=C(C=C2)C(O)=O)C12CC3CC(CC(C3)C1)C2 |c:4,6,11,13,16,18,t:2,9|	0.767	193.2
Betamethasone	Betamethasone is a glucocorticoid steroid with anti-inflammatory and immunosuppressive properties.	61.3861	76.1807	Celestone, Betadexamethasone, Flubenisolone, Sch-4831, NCS-39470	378-44-9	Glucocorticoid Receptor	79	201	<1		http://selleckchem.com/products/Betamethasone-(Celestone).html		Endocrinology & Hormones	C22H29FO5	Free Base	NSC-39470, SCH-4831	[H][C@@]12C[C@H](C)[C@](O)(C(=O)CO)[C@@]1(C)C[C@H](O)[C@@]1(F)[C@@]2([H])CCC2=CC(=O)C=C[C@]12C |r,c:28,t:24|	2.577	307.43
Silodosin	Silodosin is a highly selective α1A-adrenoceptor antagonist, used in treatment of benign prostatic hyperplasia.	61.2201	69.7937	Cardiovascular Disease	160970-54-7	Adrenergic Receptor	99	200	<1		http://selleckchem.com/products/Silodosin(Rapaflo).html		Neuronal Signaling	C25H32F3N3O4	free base	KAD 3213, KMD 3213	C[C@H](CC1=CC2=C(N(CCCO)CC2)C(=C1)C(N)=O)NCCOC1=CC=CC=C1OCC(F)(F)F |r,c:15,27,29,t:3,5,25|	2.959	343.89
Nedaplatin	Nedaplatin is a derivative of cisplatin and DNA damage agent for tumor colony forming units with IC50 of 94 μM.	61.0187	82.419	Cancer	95734-82-0	DNA/RNA Synthesis	<1		18	59	http://selleckchem.com/products/nedaplatin-aqupla.html		DNA Damage	R + C2H2O3Pt -> R [+ C2H2O3Pt]	free base	N/A	[*].[*].O=C1CO[Pt]O1 |$;H3N_R0;;H3N_R0;;;;;;$|	-3.702	196.68
Pomalidomide	Pomalidomide inhibits LPS-induced TNF-α release with IC50 of 13 nM in PBMCs.	60.4342	65.4399	Cancer	19171-19-8	TNF-alpha	54	198	<1		http://selleckchem.com/products/Pomalidomide(CC-4047).html		Apoptosis	C13H11N3O4	free base	CC-4047	NC1=C2C(=O)N(C3CCC(=O)NC3=O)C(=O)C2=CC=C1 |c:1,18,20|	2.904	451.91
Pexmetinib (ARRY-614)	Pexmetinib (ARRY-614) is a potent, orally bioavailable, dual p38 MAPK/Tie-2 inhibitor with IC50 of 4 nM/18 nM in a HEK-293 cell line. Phase 1.	60.4124	121.087	Cancer	945614-12-0	p38 MAPK,Tie-2	100	180	<1		http://selleckchem.com/products/pexmetinib-arry-614.html		MAPK	C31H33FN6O3	free base	N/A	CC1=CC=C(C=C1)N1N=C(C=C1NC(=O)NCC1=C(OC2=CC3=C(C=C2)N(CCO)N=C3)C=CC(F)=C1)C(C)(C)C |c:3,5,9,11,19,24,26,33,36,39,t:1,22|	2.943	567.98
Chloroquine Phosphate	Chloroquine phosphate is a 4-aminoquinoline anti-malarial and anti-rheumatoid agent, also acting as an ATM activator.	60.3044	99.5605	Immunology/Infection	50-63-5	Autophagy,ATM/ATR	<1		100	194	http://selleckchem.com/products/chloroquine-phosphate.html		PI3K/Akt/mTOR	C18H32ClN3O8P2	Diphosphate	N/A	OP(O)(O)=O.OP(O)(O)=O.CCN(CC)CCCC(C)NC1=CC=NC2=C1C=CC(Cl)=C2 |c:21,23,26,29,t:19|	3.645	381.89
Trelagliptin succinate	Trelagliptin succinate is a dipeptidyl peptidase IV (DPP-4) inhibitor which is used as a new long-acting drug for once-weekly treatment of type 2 diabetes mellitus (DM).	60.2807	62.6094	Cancer	302-79-4	Retinoid Receptor	60	200	<1		http://selleckchem.com/products/Tretinoin(Aberela).html		Metabolism	C20H28O2	free base	All-trans Retinoic Acid	CC(/C=C/C1=C(C)CCCC1(C)C)=C\C=C\C(C)=C\C(O)=O |c:4|	6.405	348
Diatrizoate sodium	Diatrizoate sodium is an iodinated radiopaque X-ray contrast medium that is used as a diagnostic aid in angiography, urography and radiography.	60.1808	93.9171	Others	737-31-5	Others	100	157			http://selleckchem.com/products/diatrizoate-sodium.html		Others	C11H8I3N2NaO4	0	amidotrizoate sodium, Hypaque sodium, Triombrin	[Na+].CC(=O)NC1=C(I)C(C([O-])=O)=C(I)C(NC(C)=O)=C1I	3.868	361.82
Tozasertib (VX-680, MK-0457)	Tozasertib (VX-680, MK-0457) is a pan-Aurora inhibitor, mostly against Aurora A with Kiapp of 0.6 nM in a cell-free assay, less potent towards Aurora B/Aurora C and 100-fold more selective for Aurora A than 55 other kinases. Phase 2.	59.7277	78.8597	Cancer	871700-17-3	MEK	22	36	<1		http://selleckchem.com/products/gsk1120212-jtp-74057.html		MAPK	C26H23FIN5O4	free base	JTP-74057	CN1C(=O)C(C)=C2N(C(=O)N(C3CC3)C(=O)C2=C1NC1=CC=C(I)C=C1F)C1=CC(NC(C)=O)=CC=C1 |c:18,27,37,39,t:5,22,24,31|	-2.248	350.39
Hydroxyzine 2HCl	Hydroxyzine is a histamine H1-receptor antagonist, inhibits binding of [3H]pyrilamine/[3H]desloratadine to human histamine H1 receptor with IC50 of 10 nM/19 nM.	59.6179	73.0427	Neurological Disease	2192-20-3	Histamine Receptor	90	201	90	201	http://selleckchem.com/products/hydroxyzine-2hcl.html		Neuronal Signaling	C21H29Cl3N2O2	dihydrochloride	N/A	Cl.Cl.OCCOCCN1CCN(CC1)C(C1=CC=CC=C1)C1=CC=C(Cl)C=C1 |c:16,18,26,t:14,21,23|	2.926	430.37
Deoxycholic acid	Deoxycholic acid is a cytolytic agent. The physiologic effect of deoxycholic acid is by means of decreased cell membrane integrity.	59.5795	80.7649	Others	83-44-3	Others	78	199	<1		http://selleckchem.com/products/deoxycholic-acid.html		Others	C24H40O4	free base	Deoxycholate, Desoxycholic acid, Cholerebic, Cholorebic	[H][C@@]1(CC[C@@]2([H])[C@]3([H])CC[C@]4([H])C[C@H](O)CC[C@]4(C)[C@@]3([H])C[C@H](O)[C@]12C)[C@H](C)CCC(O)=O |r|	4.637	310.39
Prochlorperazine dimaleate salt	Prochlorperazine dimaleate is a dopamine (D2) receptor antagonist.	59.265	85.0669	Neurological Disease	84-02-6	Dopamine Receptor	74	122	<1		http://selleckchem.com/products/prochlorperazine.html		Neuronal Signaling	C28H32ClN3O8S	dimaleate	Prochlorperazin, Compazine, Capazine, Stemetil	[OH:27][C:26](=[O:33])\[CH:28]=[CH:29]/[C:30]([OH:31])=[O:32].[OH:35][C:34](=[O:41])\[CH:36]=[CH:37]/[C:38]([OH:39])=[O:40].[CH3:25][N:22]1[CH2:21][CH2:20][N:19]([CH2:18][CH2:17][CH2:16][N:6]2[C:1]3=[C:2]([S:3][C:4]4=[C:5]2[CH:10]=[C:9]([Cl:15])[CH:8]=[CH:7]4)[CH:14]=[CH:13][CH:12]=[CH:11]3)[CH2:24][CH2:23]1	2.07	463.61
Sodium Hyaluronate	Sodium hyaluronate is similar to the fluid that surrounds the joints in your body. This fluid acts as a lubricant and shock absorber for the joints.	58.759	66.7018	Neurological Disease	7632-00-0	ROS	13	188	13	188	http://selleckchem.com/products/sodium-nitrite.html		Immunology & Inflammation	NNaO2	Sodium Salt	N/A	[Na+].[O-]N=O	3.03	415.57
Perphenazine	Perphenazine is a phenothiazine derivative and a dopamine antagonist with antiemetic and antipsychotic properties.	58.7474	78.9584	Neurological Diseases	58-39-9	Dopamine Receptor	74	183	<1		http://selleckchem.com/products/perphenazine.html		Neuronal Signaling	C21H26ClN3OS	free base	Perphenazine, Perphenazin, Trilafon, Etaperazine	OCCN1CCN(CCCN2C3=CC=CC=C3SC3=C2C=C(Cl)C=C3)CC1 |c:13,15,19,25,t:11,22|	3.559	324.37
Trelagliptin	Trelagliptin is a highly selective, long-acting DPP-4 inhibitor. Phase 3.	58.4768	67.1308	Proteases	1029877-94-8	DPP-4	95	200	95	200	http://selleckchem.com/products/trelagliptin-succinate.html		Proteases	C22H26FN5O6	succinate	N/A	OC(=O)CCC(O)=O.CN1C(=O)C=C(N2CCC[C@@H](N)C2)N(CC2=CC(F)=CC=C2C#N)C1=O	2.775	441.23
Desloratadine	Desloratadine is a potent antagonist for human histamine H1 receptor with IC50 of 51 nM.	58.4557	86.9154	Cardiovascular Disease	100643-71-8	Histamine Receptor	26	84	<1		http://selleckchem.com/products/desloratadine.html		Neuronal Signaling	C19H19ClN2	free base	SCH-34117, NSC 675447	ClC1=CC2=C(C=C1)C(=C1CCNCC1)C1=C(CC2)C=CC=N1 |c:3,5,16,21,23,t:1|	0.67	244.31
Cephapirin Sodium	A first-generation cephalosporin antibiotic	58.4531	52.4714	Others	24356-60-3	Others	89	199.798			http://selleckchem.com/products/cephapirin-sodium.html		Others	<p>C<sub>17</sub>H<sub>16</sub>N<sub>3</sub>O<sub>6</sub>S<sub>2</sub>.Na</p>		Cefapirin Sodium		3.08	806.94
Clindamycin Phosphate	Clindamycin Phosphate is a lincosamide antibiotic for Plasmodium falciparum with IC50 of 12 nM.	58.3825	92.2085	Infection	24729-96-2	Anti-infection	<1		101	200	http://selleckchem.com/products/clindamycin-phosphate.html		Microbiology	C18H34ClN2O8PS	free base	NSC 618653	CCC[C@@H]1C[C@H](N(C)C1)C(=O)N[C@H]([C@H](C)Cl)[C@H]1O[C@H](SC)[C@H](OP(O)(O)=O)[C@@H](O)[C@H]1O |r|	3.691	361.39
Bromfenac Sodium	Bromfenac Sodium is a nonsteroidal anti-inflammatory drug (NSAID), which has anti-inflammatory activity and may block prostaglandin synthesis by inhibiting cyclooxygenase 1 and 2.	58.3616	82.4899	Inflammation	91714-93-1	COX	71	199	71	199	http://selleckchem.com/products/bromfenac-sodium.html		Neuronal Signaling	C15H11BrNNaO3	Sodium Salt	AHR 10282R	[Na+].NC1=C(C=CC=C1CC([O-])=O)C(=O)C1=CC=C(Br)C=C1 |c:3,5,19,t:1,14,16|	-11.482	782.67
Palonosetron HCl	Palonosetron HCl is a 5-HT3 antagonist used in the prevention and treatment of chemotherapy-induced nausea and vomiting.	58.3452	90.3782	Neurological Disease	135729-62-3	5-HT Receptor	<1		67	201	http://selleckchem.com/products/palonosetron-hcl.html		Neuronal Signaling	C19H25ClN2O	HCL	RS 25259, RS 25259 197	Cl.[H][C@@]12CCCC3=CC=CC(C(=O)N(C1)[C@]1([H])CN4CCC1CC4)=C23 |r,c:7,t:5,25|	-0.635	441.52
Etidronate	Etidronate is a non-aminobisphosphonate, show protein tyrosine phosphatase (PTP) inhibitory activity, used for the treatment of Paget's disease and the prevention of heterotopic ossification.	58.2608	91.6268	Metabolic Disease	2809-21-4	phosphatase	<1		41	199	http://selleckchem.com/products/etidronate-didronel.html		Others	C2H8O7P2	free base	N/A	CC(O)(P(O)(O)=O)P(O)(O)=O	6.122	356.05
Triciribine	Triciribine is a DNA synthesis inhibitor, also inhibits Akt in PC3 cell line and HIV-1 in CEM-SS, H9, H9IIIB, U1 cells with IC50 of 130 nM and 20 nM, respectively does not inhibit PI3K/PDK1 5000-fold less active in cells lacking adenosine kinase. Phase 1/2.	58.1537	79.9697	Infection	68786-66-3	Microtubule Associated	72	200	<1		http://selleckchem.com/products/triclabendazole.html		Cytoskeletal Signaling	C14H9Cl3N2OS	free base	CGA-89317	CSC1=NC2=C(N1)C=C(Cl)C(OC1=C(Cl)C(Cl)=CC=C1)=C2 |c:4,13,17,19,21,t:2,8|	4.304	543.46
Betamethasone Dipropionate	Betamethasone Dipropionate is a glucocorticoid steroid with anti-inflammatory and immunosuppressive abilities.	57.7446	79.2983	Diprospan, Diprolene, Diprosone, Diprolene AF	5593-20-4	Glucocorticoid Receptor	100	198	<1		http://selleckchem.com/products/Betamethasone-Dipropionate(Diprolene).html		Endocrinology & Hormones	C28H37FO7	Free Base	SCH 11460	[H][C@@]12C[C@H](C)[C@](OC(=O)CC)(C(=O)COC(=O)CC)[C@@]1(C)C[C@H](O)[C@@]1(F)[C@@]2([H])CCC2=CC(=O)C=C[C@]12C |r,c:36,t:32|	0	2180.33
Paroxetine mesylate	Paroxetine Mesylate is the mesylate salt form of paroxetine, a phenylpiperidine derivative and a selective serotonin reuptake inhibitor (SSRI) with antidepressant and anxiolytic properties.	57.6076	82.2884	Neuronal Signaling	217797-14-3	5-HT Receptor	85	199.779	-1	-2.35034	http://selleckchem.com/products/paroxetine-mesylate.html		Neuronal Signaling	C20H24FNO6S	Mesylate	N/A			1512.62
Moxidectin	Moxidectin is a potent, broad-spectrum endectocide with activity against a wide range of nematodes, insects and acari.	57.5445	80.5698	Microbiology	113507-06-5	Anti-infection	100	156.294	<1		http://selleckchem.com/products/moxidectin.html		Microbiology	C37H53NO8	free base	milbemycin B	[H][C@@]12OC\C3=C/C=C/[C@H](C)C\C(C)=C\C[C@]4([H])C[C@@H](C[C@]5(C\C(=N/OC)[C@H](C)[C@H](O5)C(\C)=C\C(C)C)O4)OC(=O)[C@H](C=C(C)[C@H]1O)[C@@]23O |r,c:4,t:6,12,43|	1.623	519.68
Celecoxib	Celecoxib is a selective COX-2 inhibitor with IC50 of 40 nM in Sf9 cells.	57.4557	88.4294	Inflammation	169590-42-5	COX	76	199	<1		http://selleckchem.com/products/Celecoxib.html		Neuronal Signaling	C17H14F3N3O2S	free base	SC 58635	CC1=CC=C(C=C1)C1=CC(=NN1C1=CC=C(C=C1)S(N)(=O)=O)C(F)(F)F |c:3,5,10,16,18,t:1,8,14|	2.183	384.24
TAK-700 (Orteronel)	TAK-700 (Orteronel) is a potent and highly selective human 17,20-lyase inhibitor with IC50 of 38 nM, exhibits >1000-fold selectivity over other CYPs (e.g. 11-hydroxylase and CYP3A4). Phase 3.	57.4023	64.0312	Cancer	1258861-20-9	Hedgehog,Hedgehog/Smoothened	5	10	<1		http://selleckchem.com/products/ly2940680.html		Stem Cells & Wnt	C26H24F4N6O	free base	N/A	CN(C1CCN(CC1)C1=NN=C(C2=CC=NN2C)C2=C1C=CC=C2)C(=O)C1=C(C=C(F)C=C1)C(F)(F)F |c:15,20,23,25,35,t:9,11,13,30,32|	3.741	569.63
Loperamide HCl	Loperamide HCl is a selective μ-opioid receptor agonist opioid with Ki of 3.3 nM, 15-fold and 350-fold selective over the δ subtype and the κ subtype of the opioid receptor, used against diarrhea resulting from gastroenteritis or inflammatory bowel disease.	57.3798	77.685	Neurological Disease	34552-83-5	Opioid Receptor,Autophagy	22	43	<1		http://selleckchem.com/products/Loperamide-hydrochloride.html		Neuronal Signaling	C29H34Cl2N2O2	Hydrochloride	ADL 2-1294	Cl.CN(C)C(=O)C(CCN1CCC(O)(CC1)C1=CC=C(Cl)C=C1)(C1=CC=CC=C1)C1=CC=CC=C1 |c:21,26,28,33,35,t:16,18,24,31|	4.883	530.45
Retigabine	Retigabine(free base) is a novel anticonvulsant with activity in a broad range of seizure models. The mechanism of action involves opening of neuronal K(V)7.2-7.5 (formerly KCNQ2-5) voltage-activated K(+) channels.	57.1704	88.3655	Neurological Diseases	150812-12-7	Potassium Channel	60	198	<1		http://selleckchem.com/products/retigabine.html		Transmembrane Transporters	C16H18FN3O2	free base	N-(2-amino-4-[fluorobenzylamino]-phenyl) carbamic acid|D-23129	CCOC(=O)NC1=CC=C(NCC2=CC=C(F)C=C2)C=C1N |c:17,20,t:6,8,12,14|	4.508	433.57
Azelastine HCl	Azelastine HCl is a potent, second-generation, selective, histamine receptor antagonist, used in the treatment of rhinitis.	57.0153	84.3409	Neurological Disease	79307-93-0	Histamine Receptor	28	67	35	84	http://selleckchem.com/products/azelastine.html		Neuronal Signaling	C22H25Cl2N3O	Hydrochloride	N/A	Cl.CN1CCCC(CC1)N1N=C(CC2=CC=C(Cl)C=C2)C2=CC=CC=C2C1=O |c:18,23,25,t:10,13,15,21|	-0.426	442.22
Latamoxef sodium	Latamoxef sodium is an antibiotic compound more effective against Escherichia coli and Pseudomonas aeruginosathan cephalosporins	56.9253	52.8944	Microbiology	64953-12-4	Antibacterial	100	177.167	100	177.167	http://selleckchem.com/products/.html		Microbiology	C20H18N6Na2O9S	0	Moxalactam sodium salt	[Na+].[Na+].[H][C@]12OCC(CSC3=NN=NN3C)=C(N1C(=O)[C@]2(NC(=O)[C@H](C([O-])=O)C1=CC=C(O)C=C1)OC)C([O-])=O	-0.772	383.51
Pyridoxine HCl	Pyridoxine HCl is a form of vitamin B6.	56.592	81.6849	Endocrinology	58-56-0	Vitamin	41	199	41	199	http://selleckchem.com/products/pyridoxine-hydrochloride.html		Metabolism	C8H12ClNO3	Hydrochloride	Vitamin B6	Cl.CC1=C(O)C(CO)=C(CO)C=N1 |c:1,10,t:6|	0.928	212.29
abemaciclib (LY2835219)	abemaciclib (LY2835219) is a potent and selective inhibitor of CDK4 and CDK6 with IC50 of 2 nM and 10 nM in cell-free assays, respectively. Phase 3.	56.3994	91.6152	Cancer	1231930-82-7	CDK	83	138	100	166	http://selleckchem.com/products/ly2835219.html		Cell Cycle	C28H36F2N8O3S	Mesylate	N/A	CS(O)(=O)=O.CCN1CCN(CC2=CC=C(NC3=NC(C4=CC(F)=C5N=C(C)N(C(C)C)C5=C4)=C(F)C=N3)N=C2)CC1 |c:32,37,40,t:11,13,16,19,22,24,34|	-1.034	333.14
Amodiaquine hydrochloride	Amodiaquine Hydrochloride is the hydrochloride salt of amodiaquine with antimalarial and anti-inflammatory properties.	56.3475	80.8956	Immunology	69-44-3	HnMT	56	130.603			http://selleckchem.com/products/.html		Immunology	C20H24Cl3N3O	dihydrochloride	N/A	Cl.Cl.CCN(CC)CC1=CC(NC2=C3C=CC(Cl)=CC3=NC=C2)=CC=C1O	1.426	356.15
Nortriptyline hydrochloride	Nortriptyline Hydrochloride is the hydrochloride salt form of nortriptyline, a tricyclic antidepressant agent used for short-term treatment of various forms of depression.	56.0088	75.8846	Neurological Diseases	894-71-3	Others	59	197	59	197	http://selleckchem.com/products/nortriptyline-hydrochloride.html		Others	C19H22ClN	hydrochloride	Desitriptyline HCl, ELF-101 hydrochloride, EN-7048 hydrochloride, Desmethylamitriptyline hydrochloride	Cl.CNCCC=C1C2=C(CCC3=C1C=CC=C3)C=CC=C2 |c:6,10,13,15,18,20|	4.894	412.59
Carboprost	Carboprost is a form of prostaglandin (a hormone-like substance that occurs naturally in the body). Prostaglandins help to control functions in the body such as blood pressure and muscle contractions.	55.8317	82.6096	Others	35700-23-3	Others	73	198.096	-1	-2.71365	http://selleckchem.com/products/.html		Others	C21H36O5	free base			0.952	223.07
Ticarcillin sodium	Ticarcillin is a semisynthetic antibiotic with a broad spectrum of bactericidal activity against many gram-positive and gram-negative aerobic and anaerobic bacteria.	55.7011	87.795	Cardiovascular Disease	53885-35-1	P2 Receptor	1	3	4	13	http://selleckchem.com/products/ticlopidine-hydrochloride.html		Neuronal Signaling	C14H15Cl2NS	Hydrochloride	N/A	Cl.ClC1=C(CN2CCC3=C(C2)C=CS3)C=CC=C1 |c:1,7,11,15,17|	0.784	435.31
Poziotinib (HM781-36B)	Poziotinib (HM781-36B) is an irreversible pan-HER inhibitor with IC50 of 3.2 nM, 5.3 nM and 23.5 nM for HER1, HER2, and HER4, respectively. Phase 2.	55.6585	64.1286	Cancer	1092364-38-9	HER2,EGFR	98	199	<1		http://selleckchem.com/products/poziotinib-hm781-36b.html		Protein Tyrosine Kinase	C23H21Cl2FN4O3	free base	NOV120101	COC1=CC2=C(C=C1OC1CCN(CC1)C(=O)C=C)C(NC1=CC=C(Cl)C(Cl)=C1F)=NC=N2 |c:4,6,29,32,34,t:2,23,25|	0.056	199.99
Dichlorphenamide (Diclofenamide)	Dichlorphenamide is a sulfonamide and a carbonic anhydrase inhibitor of the meta-Disulfamoylbenzene class.	55.6144	77.9711		120-97-8	Others	61	199.89			http://www.selleckchem.com/products/Dichlorphenamide(Diclofenamide).html				Free Base	Diclofenamide		3.271	302.95
Atenolol	Atenolol is a selective β1 receptor antagonist with log Kd values of ?6.66±0.05, ?5.99±0.14, ?4.11±0.07 for binding to the human β1-, β2- and β3-adrenoceptors.	55.4966	84.372	Neuronal Signaling	29122-68-7	Adrenergic Receptor	53	199	35	131	http://selleckchem.com/products/atenolol.html		Neuronal Signaling	C14H22N2O3	free base	Tenormin, Normiten, Blokium	CC(C)NCC(O)COC1=CC=C(CC(N)=O)C=C1	0.298	510.56
Cyclandelate	Cyclandelate is an effective inhibitor of rat hepatic acycloenzyme A: cholesterol acyltransferase (ACAT) with IC50 of 80 μM.	55.4902	81.8366	Neurological Disease	456-59-7	Others	55	199	<1		http://selleckchem.com/products/cyclandelate.html		Others	C17H24O3	free base	BS 572	CC1CC(CC(C)(C)C1)OC(=O)C(O)C1=CC=CC=C1 |c:17,19,t:15|	1.236	223.27
Meprednisone	Meprednisone is a glucocorticoid and a methylated derivative of prednisone.	55.3575	93.2923	Inflammation	1247-42-3	Glucocorticoid Receptor	75	201	<1		http://selleckchem.com/products/Betapar(Meprednisone).html		Endocrinology & Hormones	C22H28O5	free base	NSC 527579, SCH 4358	[H][C@@]12C[C@H](C)[C@](O)(C(=O)CO)[C@@]1(C)CC(=O)[C@@]1([H])[C@@]2([H])CCC2=CC(=O)C=C[C@]12C |r,c:28,t:24|	2.198	430.53
Dichlorophene	an antagonist of the vitamin D receptor (VDR) signaling pathway	55.2087	82.101	Others	97-23-4	VDR	54	200.652	-1	-3.71577	http://selleckchem.com/products/.html		Others	C13H10Cl2O2	free base			2.191	223.27
Miconazole Nitrate	Miconazole Nitrate is an imidazole antifungal agent by inhibiting ergosterol biosynthesis and inducing ROS, used to treat vaginal yeast infections.	55.1881	93.6904	Infection	22832-87-7	Anti-infection	96	200	<1		http://selleckchem.com/products/Miconazole-nitrate.html		Microbiology	C18H15Cl4N3O4	Nitrate	NSC 169434 Nitrate	O[N+]([O-])=O.ClC1=CC=C(COC(CN2C=CN=C2)C2=CC=C(Cl)C=C2Cl)C(Cl)=C1 |c:13,15,23,28,t:4,6,18,20|	2.939	343.85
Capsaicin(Vanilloid)	Capsaicin is an active component of chili peppers, which are plants belonging to the genus Capsicum.	55.1851	98.0975	Others	404-86-4	Others	61	200	<1		http://selleckchem.com/products/capsaicin.html		Others	C18H27NO3	0	Qutenza, Vanilloid	COC1=C(O)C=CC(CNC(=O)CCCC\C=C\C(C)C)=C1	2.862	364.42
Avagacestat (BMS-708163)	Avagacestat (BMS-708163) is a potent, selective, orally bioavailable γ-secretase inhibitor of Aβ40 and Aβ42 with IC50 of 0.3 nM and 0.27 nM, demonstrating a 193-fold selectivity against Notch. Phase 2.	54.9644	80.0427	Neurological Disease	1146699-66-2	Beta Amyloid,Gamma-secretase	104	200	<1		http://selleckchem.com/products/BMS-708163.html		Proteases	C20H17ClF4N4O4S	free base	N/A	NC(=O)[C@@H](CCC(F)(F)F)N(CC1=C(F)C=C(C=C1)C1=NOC=N1)S(=O)(=O)C1=CC=C(Cl)C=C1 |r,c:12,15,17,23,34,t:20,29,31|	4.692	324.89
Pimobendan	Pimobendan is a selective inhibitor of PDE3 with IC50 of 0.32 μM.	54.898	52.6649	Cardiovascular Disease	74150-27-9	PDE	67	200	<1		http://selleckchem.com/products/Pimobendan(Vetmedin).html		Metabolism	C19H18N4O2	free base	UD-CG 115 BS	COC1=CC=C(C=C1)C1=NC2=CC(=CC=C2N1)C1=NNC(=O)CC1C |c:4,6,13,15,t:2,9,11,20|	2.403	421.96
Hydroxychloroquine Sulfate	Hydroxychloroquine Sulfate is an antimalarial agent used for the treatment of systemic lupus erythematosus, rheumatoid arthritis and other autoimmune, inflammatory and dermatologic conditions. Also acts as an inhibitor of autophagy and toll-like receptor (TLR) 7/9.	54.8086	86.9063	Infection	747-36-4	Autophagy	<1		67	154	http://selleckchem.com/products/hydroxychloroquine-sulfate.html		Autophagy	C18H28ClN3O5S	Sulfate	N/A	OS(O)(=O)=O.CCN(CCO)CCCC(C)NC1=CC=NC2=CC(Cl)=CC=C12 |c:18,23,t:16,20,25|	-0.289	246.3
Methylbenactyzine Bromide	Methylbenactyzine Bromide is a kind of muscarinic cholinergic receptor antagonist with antispasmodic activity.	54.7779	84.7179	Neuronal Signaling	3166-62-9	AChR	84	199	84	199	http://selleckchem.com/products/methylbenactyzine-bromide.html		Neuronal Signaling	C21H28BrNO3	bromide	Gastrimade, Noinarin, Paragone, Semulgin	[Br-].CC[N+](C)(CC)CCOC(=O)C(O)(C1=CC=CC=C1)C1=CC=CC=C1	2.267	193.24
Rosuvastatin Calcium	Rosuvastatin Calcium is a competitive inhibitor of HMG-CoA reductase with IC50 of 11 nM in a cell-free assay.	54.7412	85.3252	Cardiovascular Disease/Metabolic Disease	147098-20-2	HMG-CoA Reductase	100	200	<1		http://selleckchem.com/products/Rosuvastatin-calcium(Crestor).html		Metabolism	C44H54CaF2N6O12S2	Calcium salt	ZD4522	[Ca++].CC(C)C1=C(\C=C\[C@@H](O)C[C@@H](O)CC([O-])=O)C(=NC(=N1)N(C)S(C)(=O)=O)C1=CC=C(F)C=C1.CC(C)C1=C(\C=C\[C@@H](O)C[C@@H](O)CC([O-])=O)C(=NC(=N1)N(C)S(C)(=O)=O)C1=CC=C(F)C=C1 |r,c:3,16,18,32,37,50,52,66,t:27,29,61,63|	6.177	353.93
Pramoxine HCl	Pramoxine is a topical local anesthetic that has been shown to have antipruritic properties.	54.7286	89.2577	Neurological Disease	637-58-1	Others	66	200	66	200	http://selleckchem.com/products/pramoxine-hcl.html		Others	C17H28ClNO3	Hydrochloride	N/A	Cl.CCCCOC1=CC=C(OCCCN2CCOCC2)C=C1 |c:20,t:5,7|	6.496	411.78
Fludrocortisone acetate	Fludrocortisone is a synthetic pregnane steroid and a halogenated derivative of cortisol. It is used to treat adrenogenital syndrome, postural hypotension, and adrenal insufficiency.	54.7209	86.0329	Imflammation	514-36-3	Others	84	199	<1		http://selleckchem.com/products/fludrocortisone-acetate.html		Others	C23H31FO6	free base	9α-fluorocortisol acetate	[H][C@@]12CC[C@](O)(C(=O)COC(C)=O)[C@@]1(C)C[C@H](O)[C@@]1(F)[C@@]2([H])CCC2=CC(=O)CC[C@]12C |r,t:26|	5.238	474.79
Escin	Escin is a mixture of saponins with anti-inflammatory, vasoconstrictor and vasoprotective effects found in Aesculus hippocastanum(the horse chestnut).	54.3849	113.716	Inflammation	6805-41-0	Immunology & Inflammation related	66	58	<1		http://selleckchem.com/products/escin.html		Immunology & Inflammation	C55H86O24	free base	Aescin	C\C=C(\C)C(=O)O[C@H]1[C@H](OC(C)=O)[C@]2(CO)[C@H](O)C[C@]3(C)C(=CCC4[C@@]5(C)CC[C@H](O[C@@H]6O[C@@H]([C@@H](O[C@@H]7O[C@H](CO)[C@@H](O)[C@H](O)[C@H]7O)[C@H](O)[C@H]6O[C@@H]6O[C@H](CO)[C@@H](O)[C@H](O)[C@H]6O)C(O)=O)[C@](C)(CO)C5CC[C@@]34C)C2CC1(C)C |r,c:21|	2.772	194.23
Betahistine mesylate	Betahistine mesylate is the mesylate salt form of Betahistine, a histamine analog and H3 receptor agonist that serves as a vasodilator.	54.2931	89.1386	Neuronal Signaling	54856-23-4	Histamine Receptor	65	197.923			http://selleckchem.com/products/betahistine-mesylate.html		Neuronal Signaling	C10H20N2O6S2	dimethanesulfonate	N/A	CS(O)(=O)=O.CS(O)(=O)=O.CNCCC1=CC=CC=N1	-1.62	440.37
Varlitinib	Varlitinib is a selective and potent ErbB1(EGFR) and ErbB2(HER2) inhibitor with IC50 of 7 nM and 2 nM, respectively. Phase 2.	53.893	69.9204	Cancer	212141-51-0	VEGFR	85	203	10	24	http://selleckchem.com/products/Vatalanib,Dihydrochloride-Salt.html		Protein Tyrosine Kinase	C20H17Cl3N4	Dihydrochloride	ZK 222584 (cpg-79787) 2HCl	Cl.Cl.ClC1=CC=C(NC2=NN=C(CC3=CC=NC=C3)C3=CC=CC=C23)C=C1 |c:13,15,20,26,t:1,3,6,8,11,18,22|	3.403	835.93
Megestrol Acetate	Megestrol acetate is a synthetic progestogen, used to treat breast cancer and loss of appetite.	53.7006	99.3756	Cancer/Endocrinology	595-33-5	Androgen Receptor,Estrogen/progestogen Receptor	33	86	<1		http://selleckchem.com/products/Megestrol-Acetate.html		Endocrinology & Hormones	C24H32O4	free base	BDH1298, SC10363	[H][C@@]12CC[C@](OC(C)=O)(C(C)=O)[C@@]1(C)CC[C@@]1([H])[C@@]2([H])C=C(C)C2=CC(=O)CC[C@]12C |r,t:22,25|	4.342	501.51
Elagolix Sodium	Elagolix Soidum is a potent, selective, orally active, non-peptide antagonist of the gonadotropin-releasing hormone receptor (GnRHR) with Kd value of 54 pM. Concentration at 10 μM shows no significant activity on ion channels, enzymes, and transporters (inhibition <50%).	53.4786	85.9263	Endocrinology & Hormones	832720-36-2	Estrogen/progestogen Receptor	100	153	100	153	http://selleckchem.com/products/elagolix-sodium.html		Endocrinology & Hormones	C32H29F5N3NaO5	0	NBI-56418, ABT-620	[Na+].COC1=C(F)C(=CC=C1)C1=C(C)N(CC2=C(F)C=CC=C2C(F)(F)F)C(=O)N(C[C@H](NCCCC([O-])=O)C2=CC=CC=C2)C1=O	3.331	635.59
Rolipram	The PDE4 selective inhibitor, rolipram, inhibited immunopurified PDE4B and PDE4D activities similarly, with IC50 values of approx. 130 nM and 240 nM respectively an anti-inflammatory agent.	53.337	106.395	Neurological Disease/Immunology	61413-54-5	PDE	55	200	<1		http://selleckchem.com/products/Rolipram.html		Metabolism	C16H21NO3	free base	ZK-62711, SB 95952	COC1=C(OC2CCCC2)C=C(C=C1)C1CNC(=O)C1 |c:2,11,13|	6.404	400.64
Dihydroartemisinin (DHA)	Dihydroartemisinin (DHA) is a semi-synthetic derivative of artemisinin and isolated from the traditional Chinese herb Artemisia annua.	53.3179	80.6922	Infection	71939-50-9	Others	56	197	<1		http://selleckchem.com/products/Dihydroartemisinin(DHA).html		Others	C15H24O5	free base	N/A	[H][C@@]12CC[C@@H](C)[C@]3([H])CC[C@@]4(C)OO[C@@]13[C@]([H])(O[C@@H](O)[C@@H]2C)O4 |r|	4.679	412.6
Sulconazole Nitrate	Sulconazole Nitrate is an imidazole derivative with broad-spectrum antifungal activity.	52.9237	69.8643	Infection	127-71-9	Anti-infection	55	199	<1		http://selleckchem.com/products/sulfabenzamide.html		Microbiology	C13H12N2O3S	free base	Sultrin, N-Sulfanilylbenzamide	NC1=CC=C(C=C1)S(=O)(=O)NC(=O)C1=CC=CC=C1 |c:3,5,16,18,t:1,14|	-1.935	476.53
Polymyxin B sulphate	Polymyxin B is an antibiotic primarily used for resistant gram-negative infections.	52.7397	105.741	Infection	1405-20-5, 4135-11-9 (free base)	Anti-infection	<1		100	77	http://selleckchem.com/products/Polymyxin-B-sulphate.html		Microbiology	C56H100N16O17S	sulfate	Aerosporin, PMB, Poly-RX	OS(O)(=O)=O.CCC(C)CCCCC(=O)NC(CCN)C(=O)NC(C(C)O)C(=O)NC(CCN)C(=O)NC1CCNC(=O)C(NC(=O)C(CCN)NC(=O)C(CCN)NC(=O)C(CC(C)C)NC(=O)C(CC2=CC=CC=C2)NC(=O)C(CCN)NC1=O)C(C)O |c:72,74,t:70|	0	511.5
Diflorasone	Diflorasone is a synthetic glucocorticoid with anti-inflammatory and immunosuppressive properties.	52.2453	79.3089	Immunology & Inflammation	2557-49-5	Glucocorticoid receptor	82	199.781	<1		http://selleckchem.com/products/.html		Immunology & Inflammation	C22H28F2O5	free base	N/A	[H][C@@]12C[C@H](C)[C@](O)(C(=O)CO)[C@@]1(C)C[C@H](O)[C@@]1(F)[C@@]2([H])C[C@H](F)C2=CC(=O)C=C[C@]12C	-6.465	490.42
Ufenamate	Ufenamate is an anthranilic acid derivative with anti-inflammatory activity.	52.1993	121.64	Endocrinology	159811-51-5	Estrogen/progestogen Receptor	83	191	<1		http://selleckchem.com/products/ulipristal.html		Endocrinology & Hormones	C28H35NO3	free base	CDB-2914	[H][C@@]12CC[C@](O)(C(C)=O)[C@@]1(C)C[C@H](C1=CC=C(C=C1)N(C)C)C1=C3CCC(=O)C=C3CC[C@@]21[H] |r,c:16,18,24,30,t:14|	-8.781	448.39
Artemisinin	Artemisinin is a sesquiterpene endoperoxide which is a potent antimalarial agent.	51.4144	62.352	Immunology/Infection	63968-64-9	Anti-infection	57	202	<1		http://selleckchem.com/products/Artemisinin.html		Microbiology	C15H22O5	free base	Qinghaosu,Artemisinine	[H][C@@]12CC[C@@H](C)[C@]3([H])CC[C@@]4(C)OO[C@@]13[C@]([H])(OC(=O)[C@@H]2C)O4 |r|	0.969	494.52
Halobetasol Propionate	Halobetasol Propionate is an anti-inflammatory and a dermatologic agent commonly used to treat psoriasis.	51.3829	77.9752	Inflammation	66852-54-8	Phospholipase (e.g. PLA)	97	200	<1		http://selleckchem.com/products/halobetasol-propionate.html		Metabolism	C25H31ClF2O5	free base	BMY-30056, CGP-14458	[H][C@@]12C[C@H](C)[C@](OC(=O)CC)(C(=O)CCl)[C@@]1(C)C[C@H](O)[C@@]1(F)[C@@]2([H])C[C@H](F)C2=CC(=O)C=C[C@]12C |r,c:33,t:29|	4.391	393.39
Paliperidone	Paliperidone, the main active metabolite of Risperidone, is a potent serotonin-2A and dopamine-2 receptor antagonist, used in the treatment of schizophrenia.	51.3732	94.4869	Neurological Disease	144598-75-4	Dopamine Receptor	4	9	<1		http://selleckchem.com/products/Paliperidone(Invega).html		Neuronal Signaling	C23H27FN4O3	free base	N/A	CC1=C(CCN2CCC(CC2)C2=NOC3=C2C=CC(F)=C3)C(=O)N2CCCC(O)C2=N1 |c:1,15,18,21,33,t:12|	3.446	444.52
Pramlintide Acetate	Pramlintide is an analogue of amylin, a small peptide hormone that is released into the bloodstream by the β cells of the pancreas along with insulin after a meal.	51.2086	122.747		151126-32-8					10				C171H267N51O53S2	Acetate	N/A		4.626	440.45
Deoxycorticosterone acetate	Deoxycorticosterone acetate is a steroid hormone used for intramuscular injection for replacement therapy of the adrenocortical steroid.	51.0596	83.7614	Endocrinology	56-47-3	Adrenergic Receptor	11	30	<1		http://selleckchem.com/products/deoxycorticosterone-acetate.html		Neuronal Signaling	C23H32O4	free base	N/A	[H][C@@]12CC[C@H](C(=O)COC(C)=O)[C@@]1(C)CC[C@@]1([H])[C@@]2([H])CCC2=CC(=O)CC[C@]12C |r,t:24|	6.913	610.66
Flufenamic acid	Flufenamic Acid is an anti-inflammatory agent, and also acts as an ion channel modulator.	51.0502	75.5335	Inflammation	530-78-9	Immunology & Inflammation related	56	199	<1		http://selleckchem.com/products/flufenamic-acid.html		Immunology & Inflammation	C14H10F3NO2	free base	N/A	OC(=O)C1=CC=CC=C1NC1=CC=CC(=C1)C(F)(F)F |c:5,7,13,15,t:3,11|	2.787	864.29
Hexylresorcinol	Hexylresorcinol is an organic compound with local anaesthetic, antiseptic and anthelmintic properties, is a potent inhibitor of mushroom tyrosinase. The IC50 values of hexylresorcinol for monophenolase is 1.24 μM and for diphenolase is 0.85 μM.	51.025	83.7823	Infection	136-77-6	Tyrosinase	38	196	<1		http://selleckchem.com/products/hexylresorcinol.html		Proteases	C12H18O2	free base	4-Hexylresorcinol	CCCCCCC1=C(O)C=C(O)C=C1 |c:6,12,t:9|	0.82	359.35
Flumethasone	Flumethasone is a glucocorticoid receptor agonist, this complex binds to the nucleus causing a variety of genetic activation and repressions.	50.9273	82.5578	Endocrinology	2135-17-3	Glucocorticoid Receptor	82	200	<1		http://selleckchem.com/products/flumethasone.html		Endocrinology & Hormones	C22H28F2O5	free base	RS-2177, NSC-54702	[H][C@@]12C[C@@H](C)[C@](O)(C(=O)CO)[C@@]1(C)C[C@H](O)[C@@]1(F)[C@@]2([H])C[C@H](F)C2=CC(=O)C=C[C@]12C |r,c:29,t:25|	-7.669	750.78
Ethinyl Estradiol	Ethinyl Estradiol is an orally bio-active estrogen used in almost all modern formulations of combined oral contraceptive pills.	50.8497	82.306	Endocrinology	57-63-6	Estrogen/progestogen Receptor	59	199	<1		http://selleckchem.com/products/Ethinyl-Estradiol.html		Endocrinology & Hormones	C20H24O2	free base	N/A	[H][C@@]12CC[C@@](O)(C#C)[C@@]1(C)CC[C@]1([H])C3=CC=C(O)C=C3CC[C@@]21[H] |r,c:20,t:15,17|	3.91	305.41
Febuxostat	Febuxostat is a selective xanthine oxidase inhibitor with Ki of 0.6 nM.	50.8151	65.7061	Inflammation	144060-53-7	ROS	63	199	<1		http://selleckchem.com/products/Febuxostat(Uloric).html		Immunology & Inflammation	C16H16N2O3S	free base	TMX 67, TEI-6720	CC(C)COC1=C(C=C(C=C1)C1=NC(C)=C(S1)C(O)=O)C#N |c:7,9,15,t:5,12|	0.667	217.29
Alendronate sodium trihydrate	Alendronate sodium trihydrate, a nitrogen-containing bisphosphonate, is a potent inhibitor of bone resorption used for the treatment and prevention of osteoporosis.	50.7363	97.1204	Metabolic Disease	121268-17-5	Others	<1		20	61	http://selleckchem.com/products/Alendronate-Sodium(Fosamax).html		Others	C4H19NNaO10P2	Sodium Salt	G-704650, MK-217	O.O.O.[Na].NCCCC(O)(P(O)(O)=O)P(O)(O)=O	-4.079	182.65
Cyclosporine	Cyclosporine is a calcineurin phosphatase pathway inhibitor, used as an immunosuppressant drug to prevent rejection in organ transplantation.	50.5892	61.996	Immunology	79217-60-0	phosphatase,Immunology & Inflammation related	100	83	<1		http://selleckchem.com/products/Cyclosporine.html		Others	C62H111N11O12	free base	N/A	CCC1NC(=O)C([C@H](O)[C@H](C)C\C=C\C)N(C)C(=O)C(C(C)C)N(C)C(=O)C(CC(C)C)N(C)C(=O)C(CC(C)C)N(C)C(=O)C(C)NC(=O)C(C)NC(=O)C(CC(C)C)N(C)C(=O)C(NC(=O)C(CC(C)C)N(C)C(=O)CN(C)C1=O)C(C)C |r|	-0.134	262.22
Desipramine Hydrochloride	Desipramine hydrochloride is a dibenzazepine-derivative tricyclic antidepressant that acts as a selective norepinephrine reuptake inhibitor. It also shows weak serotonin reuptake inhibitory, α1-blocking, antihistamine, and anticholinergic effects.	50.3486	82.7305	Neuronal Signaling	58-28-6	5-HT Receptor	60	198.124			http://selleckchem.com/products/desipramine-hydrochloride.html		Neuronal Signaling	C18H23ClN2	hydrochloride	Desmethylimipramine, Norimipramine, EX-4355, G-35020, JB-8181, NSC-114901	Cl.CNCCCN1C2=C(CCC3=C1C=CC=C3)C=CC=C2	2.679	236.27
Latanoprost	Latanoprost is a prostaglandin F2alpha analogue and a prostanoid selective FP receptor agonist with an ocular hypertensive effect. Latanoprost increases uveoscleral outflow and thereby reduces intraocular pressure.	50.0546	83.3211	Immunology & Inflammation	130209-82-4	Immunology & Inflammation related,RAR/RXR,GPR	The physical form of the compound is liquid, which can be dissolved in any proportion.				http://selleckchem.com/products/latanoprost.html		Immunology & Inflammation	C26H40O5	Free Base	Xalatan, PhXA41, PHXA-41	CC(C)OC(=O)CCC\C=C/C[C@H]1[C@@H](O)C[C@@H](O)[C@@H]1CC[C@@H](O)CCC1=CC=CC=C1	1.594	458.43
Desogestrel	Desogestrel is a synthetic progestational hormone used often as the progestogenic component of combined oral contraceptive agents.	49.9199	72.4032	Endocrinology	54024-22-5	Estrogen/progestogen Receptor	62	200	<1		http://selleckchem.com/products/desogestrel.html		Endocrinology & Hormones	C22H30O	free base	Cerazette, Desogen, Desogestrelum, Org-2969	[H][C@@]12CC[C@@](O)(C#C)[C@@]1(CC)CC(=C)[C@]1([H])[C@@]3([H])CCCC=C3CC[C@@]21[H] |r,c:22|	-1.119	236.23
Cefozopran hydrochloride	Cefozopran HCl is a fourth-generation cephalosporin.	49.9083	73.448	Others	113981-44-5	Others	100	181.164	-1	-1.81164	http://selleckchem.com/products/.html		Others	C19H18ClN9O5S2	free base			-3.186	322.27
Donepezil	Donepezil is a piperidine based, potent, specific, non-competitive and reversible inhibitor of acetylcholinesterase (AChE) used for the treatment of mild to moderate dementia of the Alzheimer's type.	49.7399	88.2019	Neuronal Signaling	120014-06-4	AChR	75	197.634			http://selleckchem.com/products/donepezil.html		Neuronal Signaling	C24H29NO3	free base	Aricept, Donepezilo	COC1=CC2=C(C=C1OC)C(=O)C(CC1CCN(CC3=CC=CC=C3)CC1)C2	-2.218	422.36
Flurbiprofen	Flurbiprofen is a member of the phenylalkanoic acid derivative family of non-steroidal anti-inflammatory drugs (NSAIDs).	49.4289	101.389	Inflammation	5104-49-4	Immunology & Inflammation related	49	201	<1		http://selleckchem.com/products/Flurbiprofen(Ansaid).html		Immunology & Inflammation	C15H13FO2	free base	N/A	C[C@H](C(O)=O)C1=CC(F)=C(C=C1)C1=CC=CC=C1 |r,c:8,10,15,17,t:5,13|	2.933	614.72
Phenacetin	Phenacetin is a non-opioid analgesic without anti-inflammatory properties.	49.3199	74.4039	Inflammation	62-44-2	COX	36	201	<1		http://selleckchem.com/products/phenacetin.html		Neuronal Signaling	C10H13NO2	free base	Acetophenetidin	CCOC1=CC=C(NC(C)=O)C=C1 |c:11,t:3,5|	0.364	226.23
Aripiprazole	Aripiprazole is a novel atypical antipsychotic drug that is reported to be a high-affinity 5-HT receptor partial agonist.	49.3157	87.9038	Neurological Disease	129722-12-9	5-HT Receptor	90	201	<1		http://selleckchem.com/products/aripiprazole-abilify.html		Neuronal Signaling	C23H27Cl2N3O2	free base	OPC-14597	ClC1=CC=CC(N2CCN(CCCCOC3=CC=C4CCC(=O)NC4=C3)CC2)=C1Cl |c:3,25,30,t:1,15,17|	1.202	186.23
Lacidipine	Lacidipine is a L-type calcium channel blocker, used for treating high blood pressure.	49.2812	85.1105	Cardiovascular Disease	103890-78-4	Calcium Channel	91	200	<1		http://selleckchem.com/products/lacidipine-lacipil-motens.html		Transmembrane Transporters	C26H33NO6	free base	GX-1048,GR-43659X,SN-305	CCOC(=O)C1=C(C)NC(C)=C(C1C1=C(\C=C\C(=O)OC(C)(C)C)C=CC=C1)C(=O)OCC |c:5,10,14,25,27|	0.224	406.86
Roflumilast	Roflumilast is a selective inhibitor of PDE4 with IC50 of 0.2-4.3 nM in a cell-free assay.	49.0345	104.327	Neurological Disease	162401-32-3	PDE	81	201	<1		http://selleckchem.com/products/Roflumilast(Daxas).html		Metabolism	C17H14Cl2F2N2O3	free base	APTA 2217, B9302-107, BY 217, BYK 20869	FC(F)OC1=CC=C(C=C1OCC1CC1)C(=O)NC1=C(Cl)C=NC=C1Cl |c:6,8,20,23,25,t:4|	-3	371.25
Difluprednate	Difluprednate (difluoroprednisolone butyrate acetate, or DFBA) is a synthetic difluorinated prednisolone derivative, it is originally developed for dermatologic applications.	48.6768	85.5511	Endocrinology	23674-86-4	Others	100	197	<1		http://selleckchem.com/products/difluprednate.html		Others	C27H34F2O7	free base	CM 9155	[H][C@@]12CC[C@](OC(=O)CCC)(C(=O)COC(C)=O)[C@@]1(C)C[C@H](O)[C@@]1(F)[C@@]2([H])C[C@H](F)C2=CC(=O)C=C[C@]12C |r,c:36,t:32|	3.188	368.508
Tolmetin Sodium	Tolmetin is a non-steroidal anti-inflammatory drug of the arylalkanoic acids.	48.6328	98.0395	Cancer	2398-96-1	Anti-infection	62	202	<1		http://selleckchem.com/products/tolnaftate.html		Microbiology	C19H17NOS	free base	N/A	CN(C(=S)OC1=CC=C2C=CC=CC2=C1)C1=CC(C)=CC=C1 |c:9,11,14,20,22,t:5,7,17|	3.799	719.91
Mesoridazine Besylate	It is used in the treatment of schizophrenia	48.581	103.432	Others	32672-69-8	Others	100	183.57	100	183.57	http://www.selleckchem.com/products/mesoridazine-besylate.html		Others	C27H32N2O4S3	besylate	N/A	OS(=O)(=O)C1=CC=CC=C1.CN1CCCCC1CCN1C2=CC=CC=C2SC2=C1C=C(C=C2)S(C)=O |c:6,8,23,25,29,32,34,t:4,21|	1.125	257.26
Meglumine	Meglumine is an amino sugar derived from sorbitol for THP-1 cells with IC50 of 22 μg/mL.	48.5114	97.0827	Diagnosis	6284-40-8	Others	39	200	39	200	http://selleckchem.com/products/meglumine.html		Others	C7H17NO5	free base	N/A	CNC[C@H](O)[C@@H](O)[C@H](O)[C@H](O)CO |r|	1.201	214.05
Doripenem Hydrate	Doripenem Hydrate is an ultra-broad-spectrum injectable antibiotic, used to treat complicated intra-abdominal infections and complicated urinary tract infections.	48.3103	75.3482	Infection	364622-82-2	Anti-infection	36	82	26	59	http://selleckchem.com/products/Doripenem-Hydrate.html		Microbiology	C15H26N4O7S2	Hydrate	S-4661	O.[H][C@]12[C@@H](C)C(S[C@@H]3CN[C@H](CNS(N)(=O)=O)C3)=C(N1C(=O)[C@]2([H])[C@@H](C)O)C(O)=O |r,c:17|	-16.474	3080.44
Quinidine sulfate	Quinidine acts as a blocker of voltage-gated sodium channels, also an antimuscarinic and antimalarial.	48.303	100.175	Cardiovascular Disease	6591-63-5	Sodium Channel	100	154	9	14	http://selleckchem.com/products/quinidine-sulfate.html		Transmembrane Transporters	C40H54N4O10S	sulfate dihydrate	Chinidin Sodium, Pitayine Sodium, β-quinine Sodium, (+)-quinidine Sodium	O.O.OS(O)(=O)=O.[H][C@@]12CCN(C[C@@H]1C=C)[C@]([H])(C2)[C@@H](O)C1=CC=NC2=C1C=C(OC)C=C2.[H][C@@]12CCN(C[C@@H]1C=C)[C@]([H])(C2)[C@@H](O)C1=CC=NC2=C1C=C(OC)C=C2 |r,c:22,24,31,51,53,60,t:20,27,49,56|	4.114	273.71
Hydrocortisone acetate	Hydrocortisone acetate is the synthetic acetate salt form of hydrocortisone, a corticosteroid with anti-inflammatory and immunosuppressive properties.	48.1611	80.4142	Nervous system	50-03-3	Glucocorticoid receptor	80	197.775			http://selleckchem.com/products/.html		Nervous system	C23H32O6	free base	Hydrocortisone 21-acetate	[H][C@@]12CC[C@](O)(C(=O)COC(C)=O)[C@@]1(C)C[C@H](O)[C@@]1([H])[C@@]2([H])CCC2=CC(=O)CC[C@]12C	1.212	163.13
Erythromycin thiocyanate	Erythromycin is a macrolide antibiotic that inhibits bacterial protein synthesis by binding to bacterial 50S ribosomal subunits and inhibits peptidyl transferase activity and interferes with translocation of amino acids during translation and assembly of proteins.	47.938	82.7186	Microbiology	7704-67-8	Anti-infection	100	126.1			http://selleckchem.com/products/erythromycin-thiocyanate.html		Microbiology	C38H68N2O13S	thiocyanate	N/A	SC#N.[H][C@@]1(O[C@H]2C[C@@](C)(OC)[C@@H](O)[C@H](C)O2)[C@@H](C)C(=O)O[C@H](CC)[C@@](C)(O)[C@H](O)[C@@H](C)C(=O)[C@H](C)C[C@@](C)(O)[C@]([H])(O[C@@H]2O[C@H](C)C[C@@H]([C@H]2O)N(C)C)[C@H]1C	1.664	328.83
Benztropine mesylate	Benztropine is a dopamine transporter (DAT) inhibitor with IC50 of 118 nM.	47.8852	89.0468	Neurological Disease	132-17-2	Dopamine Receptor	50	124	81	201	http://selleckchem.com/products/benztropine-mesylate.html		Neuronal Signaling	C22H29NO4S	Mesylate	N/A	CS(O)(=O)=O.CN1[C@H]2CC[C@@H]1C[C@@H](C2)OC(C1=CC=CC=C1)C1=CC=CC=C1 |r,c:19,21,26,28,t:17,24|	4.014	406.47
Amiodarone HCl	Amiodarone HCl is a sodium/potassium-ATPase inhibitor and an autophagy activator, used to treat various types of cardiac dysrhythmias.	47.7479	97.7184	Cardiovascular Disease	19774-82-4	Autophagy,Potassium Channel	23	34	<1		http://selleckchem.com/products/amiodarone-hcl.html		Transmembrane Transporters	C25H30ClI2NO3	Hydrochloride	N/A	Cl.CCCCC1=C(C(=O)C2=CC(I)=C(OCCN(CC)CC)C(I)=C2)C2=C(O1)C=CC=C2 |c:4,22,25,29,31,t:8,11|	1.35	203.666
Clofoctol	Clofoctol is an antibacterial agent which is active only on Gram + bacteria.	47.6652	92.3486	Others	37693-01-9	Others	73	199.814	<1	0	http://www.selleckchem.com/products/clofoctol.html		Others	C21H26Cl2O	Free Base	N/A	CC(C)(C)CC(C)(C)C1=CC(CC2=CC=C(Cl)C=C2Cl)=C(O)C=C1 |c:17,23,t:8,12,14,20|	4.28	504.469
Pizotifen Malate	Pizotifen Malate is a benzocycloheptane based agent used for recurrent migraine headaches.	47.6206	81.5571	Inflammation	5189-11-7	5-HT Receptor	21	49	<1		http://selleckchem.com/products/Pizotifen-malate.html		Neuronal Signaling	C23H27NO5S	Malate	BC-105	OC(CC(O)=O)C(O)=O.CN1CCC(CC1)=C1C2=C(CCC3=C1C=CC=C3)SC=C2 |c:17,21,24,26,30|	0.164	201.2
Tioconazole	Tioconazole is an antifungal medication with an average IC50 of 1.7 μM.	47.5351	86.4666	Cardiovascular Disease	1953-02-2	ROS	32	196	32	196	http://selleckchem.com/products/tiopronin-thiola.html		Immunology & Inflammation	C5H9NO3S	free base	N/A	CC(S)C(=O)NCC(O)=O	-8.482	1213.42
Abemaciclib	Abemaciclib is a cell cycle inhibitor selective for CDK4/6 with IC50 of 2 nM and 10 nM in cell-free assays, respectively.	47.5028	84.1138	Cell Cycle	1231929-97-7	CDK	6	11.8438	<1		http://selleckchem.com/products/abemaciclib.html		Cell Cycle	C27H32F2N8	free base	LY2835219		0.601	252.18
Lamivudine	Lamivudine is a potent nucleoside analog reverse transcriptase inhibitor, used for treatment of chronic HBV and HIV/AIDS. It works by blocking the HIV reverse transcriptase and hepatitis B virus polymerase.	47.2324	79.7664	Infection	134678-17-4	Reverse Transcriptase	46	201	46	201	http://selleckchem.com/products/Lamivudine(Epivir).html		Microbiology	C8H11N3O3S	free base	GR109714X	NC1=NC(=O)N(C=C1)[C@@H]1CS[C@H](CO)O1 |r,c:6,t:1|	4.761	450.51
Clomipramine HCl	Clomipramine HCl is a hydrochloride salt of clomipramine which is a serotonin transporter (SERT), norepinephrine transporter (NET) dopamine transporter (DAT) blocker with Ki of 0.14, 54 and 3 nM, respectively.	47.1735	80.2671	Neurological Disease	17321-77-6	5-HT Receptor	70	199	70	199	http://selleckchem.com/products/Clomipramine-hydrochloride-Anafranil.html		Neuronal Signaling	C19H24Cl2N2	Hydrochloride	N/A	Cl.CN(C)CCCN1C2=C(CCC3=C1C=C(Cl)C=C3)C=CC=C2 |c:7,11,17,20,22,t:14|	-2.54	385.82
Ertugliflozin	PF-04971729 (Ertugliflozin) is a potent and selective inhibitor of the sodium-dependent glucose cotransporter 2 (SGLT2).	47.1686	84.3701	Ion-Channel	1210344-57-2	SGLT2	87	199.139	87	199.139	http://selleckchem.com/products/.html		Ion-Channel	C22H25ClO7	free base	PF-04971729	CCOC1=CC=C(CC2=C(Cl)C=CC(=C2)[C@]23OC[C@](CO)(O2)[C@@H](O)[C@H](O)[C@H]3O)C=C1	-2.704	381.4
Oxethazaine	Oxethazaine is a strong local anaesthetic, which acts in a number of ways to numb the walls of the stomach and relieve the pain associated with hyperacidic conditions.	47.0956	87.4103	Others	126-27-2	Others	87	186.041	<1		http://selleckchem.com/products/oxethazaine.html		Others	C28H41N3O3	free base	Oxethacaine	CN(C(=O)CN(CCO)CC(=O)N(C)C(C)(C)CC1=CC=CC=C1)C(C)(C)CC1=CC=CC=C1 |c:20,22,31,33,t:18,29|	-1.169	512.49
Piracetam	Piracetam is a cyclic derivative of the neurotransmitter gamma-aminobutyric acid (GABA), used in treatment of a wide range of cognitive disorders.	46.9618	90.01	Neurological Disease	7491-74-9	GluR	72	506	72	506	http://selleckchem.com/products/piracetam.html		Neuronal Signaling	C6H10N2O2	free base	UCB 6215	NC(=O)CN1CCCC1=O	-2.807	476.49
Progesterone	Progesterone is an endogenous steroid hormone involved in the menstrual cycle, pregnancy, and embryogenesis of humans and other species. A potent agonist of the nuclear progesterone receptor (nPR) with Kd of 1 nM An agonist of the membrane progesterone receptors(mPRs) An antagonist of the σ1 receptor.	46.6592	90.6338	Endocrinology	57-83-0	Estrogen/progestogen Receptor	22	70	<1		http://selleckchem.com/products/Progesterone(Prometrium).html		Endocrinology & Hormones	C21H30O2	free base	N/A	[H][C@@]12CC[C@H](C(C)=O)[C@@]1(C)CC[C@@]1([H])[C@@]2([H])CCC2=CC(=O)CC[C@]12C |r,t:20|	2.027	622.11
Quinestrol	Quinestrol is a synthetic, steroidal estrogen which is used in hormone replacement therapy and occasionally to treat breast cancer and prostate cancer.	46.5009	82.4923	Endocrinology	152-43-2	Estrogen/progestogen Receptor	72	198	<1		http://selleckchem.com/products/quinestrol.html		Endocrinology & Hormones	C25H32O2	free base	Ethinylestradiol 3-cyclopentyl ether, EE2CPE, W-3566	[H][C@@]12CC[C@@](O)(C#C)[C@@]1(C)CC[C@]1([H])C3=C(CC[C@@]21[H])C=C(OC1CCCC1)C=C3 |r,c:15,32,t:23|	-0.172	395.41
Ibuprofen Lysine	Ibuprofen Lysine is a non-steroidal anti-inflammatory drug.	46.3429	89.5617	Inflammation	57469-77-9	COX	<1		71	201	http://selleckchem.com/products/Ibuprofen-Lysine(Motrin).html		Neuronal Signaling	C19H32N2O4	Lysine	N/A	NCCCC[C@H](N)C(O)=O.CC(C)CC1=CC=C(C=C1)C(C)C(O)=O |r,c:15,17,t:13|	1.926	620.72
Trapidil	Trapidil is a PDGF antagonist that can inhibit the proliferation of the PDGF-producing glioma cells.	46.3237	87.2845	Others	157283-68-6	Others	The physical form of the compound is liquid, which can be dissolved in any proportion.				http://selleckchem.com/products/travoprost.html		Others	C26H35F3O6	free base	Travoprostum	CC(C)OC(=O)CCC\C=C/C[C@H]1[C@@H](O)C[C@@H](O)[C@@H]1\C=C\[C@@H](O)COC1=CC(=CC=C1)C(F)(F)F |r,c:28,30,t:26|	-2.421	571.5
Loteprednol etabonate	Loteprednol etabonate is a potent glucocorticoid receptor agonist, used in treatment of inflammation of the eye due to allergies.	46.0826	82.7763	Inflammation	82034-46-6	Glucocorticoid Receptor	93	199	<1		http://selleckchem.com/products/Loteprednol-etabonate.html		Endocrinology & Hormones	C24H31ClO7	free base	N/A	[H][C@@]12CC[C@](OC(=O)OCC)(C(=O)OCCl)[C@@]1(C)C[C@H](O)[C@@]1([H])[C@@]2([H])CCC2=CC(=O)C=C[C@]12C |r,c:33,t:29|	-0.651	453.45
Chlorpromazine HCl	Chlorpromazine HCl is a dopamine and potassium channel inhibitor with IC50 of 6.1 and 16 μM for inward-rectifying K+ currents and time-independent outward currents.	46.0247	86.6367	Neurological Disease	69-09-0	Potassium Channel,Dopamine Receptor	71	200	71	200	http://selleckchem.com/products/Chlorpromazine-hydrochloride(Sonazine).html		Neuronal Signaling	C17H20Cl2N2S	Hydrochloride	Sonazine	Cl.CN(C)CCCN1C2=C(SC3=C1C=C(Cl)C=C3)C=CC=C2 |c:7,10,16,19,21,t:13|	-1.031	1059.58
D-Cycloserine	D-cycloserine is an analog of the amino acid D-alanine, used as an antibiotic in the treatment of tuberculosis.	46.0001	82.5192	Infection	68-41-7	Anti-infection	<1		20	196	http://selleckchem.com/products/D-Cycloserine.html		Microbiology	C3H6N2O2	free base	RO-1-9213	N[C@@H]1CONC1=O |r|	-2.179	493.52
Metyrapone	Metyrapone is an inhibitor of cytochrome P450-mediated ω/ω-1 hydroxylase activity and CYP11B1.	45.942	99.7151	Metabolic Disease	54-36-4	Cytochrome P450 Autophagy	46	203.294	-1	-4.41943	http://selleckchem.com/products/.html		Metabolic Disease	C14H14N2O	free base	2-methyl-1,2-di-3-pyridyl-1-propanone; 2-methyl-1,2-dipyridin-3-ylpropan-1-one;		-5.601	541.557
Methscopolamine	Methscopolamine is a muscarinic acetylcholine receptor blocker.	45.8518	95.0394	Neurological Disease	155-41-9	AChR	79	198	67	168	http://selleckchem.com/products/Methscopolamine-bromide(Pamine).html		Neuronal Signaling	C18H24BrNO4	quaternary-N bromide salt	N/A	[Br-].[H][C@]12O[C@@]1([H])[C@]1([H])C[C@@H](C[C@@]2([H])[N+]1(C)C)OC(=O)[C@H](CO)C1=CC=CC=C1 |r,c:26,28,t:24|	-4.327	586.53
Levamisole hydrochloride	(-)-Tetramisole is an inhibitor of alkaline phosphatase, used as an anthelmintic.	45.8104	90.464	Immunology/Infection	16595-80-5	Immunology & Inflammation related	<1		48	199	http://selleckchem.com/products/Levamisole-Hydrochloride(Ergamisol).html		Immunology & Inflammation	C11H13ClN2S	Hydrochloride	N/A	Cl.[H][C@@]1(CN2CCSC2=N1)C1=CC=CC=C1 |r,c:8,13,15,t:11|	-0.792	645.67
Hydroquinone	Hydroquinone is a Melanin Synthesis Inhibitor. The physiologic effect of hydroquinone is by means of Depigmenting Activity. It also posesses antioxidant properties that can cause toxicity in several organs, notably the kidney.	45.7982	89.0763	Others	123-31-9	ROS	22	200	22	200	http://selleckchem.com/products/hydroquinone.html		Immunology & Inflammation	C6H6O2	free base	Quinol, 1,4-Benzenediol, 1,4-Dihydroxybenzene, HQ	OC1=CC=C(O)C=C1 |c:6,t:1,3|	-2.266	667.649
Fenspiride HCl	Fenspiride is a bronchodilator with anti-inflammatory properties, inhibiting phosphodiesterase 4 and phosphodiesterase 3 activities with logIC50 values of 4.16 and 3.44, respectively, in human isolated bronchi.	45.7586	84.8536	Respiratory Disease	5053-08-7	PDE	9	30	59	199	http://selleckchem.com/products/Fenspiride-hcl.html		Metabolism	C15H21ClN2O2	Hydrochloride	N/A	Cl.O=C1NCC2(CCN(CCC3=CC=CC=C3)CC2)O1 |c:12,14,t:10|	-3.235	519.55
Aprepitant	Aprepitant is a potent and selective neurokinin-1 receptor antagonist with IC50 of 0.1 nM.	45.6112	76.9245	Neurological Disease	170729-80-3	Substance P	107	200	<1		http://selleckchem.com/products/Aprepitant.html		Others	C23H21F7N4O3	free base	MK-0869, L-754030	C[C@@H](O[C@H]1OCCN(CC2=NNC(=O)N2)[C@H]1C1=CC=C(F)C=C1)C1=CC(=CC(=C1)C(F)(F)F)C(F)(F)F |r,c:23,28,30,t:9,18,20,26|	-2.894	620.64
Zileuton	Zileuton is an orally active inhibitor of 5-lipoxygenase, and thus inhibits leukotrienes (LTB4, LTC4, LTD4, and LTE4) formation, used to decrease the symptoms of asthma.	45.609	70.3673	Infection	13463-41-7	Proton Pump,Anti-infection	30	94	<1		http://selleckchem.com/products/zinc-pyrithione.html		Transmembrane Transporters	C10H8N2O2S2Zn	free base	OM-1563	O1N2C=CC=CC2=[S][Zn]11ON2C=CC=CC2=[S]1 |c:2,4,7,13,15,18|	-2.384	477.45
Sodium butyrate	Sodium butyrate, sodium salt of butyric acid, is a histone deacetylase inhibitor and competitively binds to the zinc sites of class I and II histone deacetylases (HDACs).	45.2576	86.9316	Others	497-19-8	Others	<1		21	198	http://selleckchem.com/products/sodium-carbonate.html		Others	CNa2O3	0	Disodium carbonate, Soda Ash, Carbonic acid disodium salt	[Na]OC(=O)O[Na]	2.966	768.756
Eperisone hydrochloride	Eperisone hydrochloride is muscle relaxant agent with antispasmodic effects. It is widely used in the treatment of patients with muscular contractures, low back pain or spasticity.	45.2206	69.2529	Others	56839-43-1	Others	59	199			http://selleckchem.com/products/eperisone-hydrochloride.html		Others	C17H26ClNO	hydrochloride	N/A	Cl.CCC1=CC=C(C=C1)C(=O)C(C)CN1CCCCC1	-2.796	598.55
Fosinopril Sodium	Fosinopril Sodium is the ester prodrug of an angiotensin-converting enzyme (ACE) inhibitor, used for the treatment of hypertension and some types of chronic heart failure.	45.1575	84.5611	Cardiovascular Disease	88889-14-9	RAAS	<1		117	200	http://selleckchem.com/products/fosinopril-sodium-monopril.html		Endocrinology & Hormones	C30H45NNaO7P	Sodium Salt	SQ28555	[Na+].CCC(=O)O[C@@H](OP(=O)(CCCCC1=CC=CC=C1)CC(=O)N1C[C@@H](C[C@H]1C([O-])=O)C1CCCCC1)C(C)C |r,c:15,17,t:13|	-1.151	449.43
Amisulpride	Amisulpride is an atypical antipsychotic used to treat psychosis in schizophrenia and episodes of mania in bipolar disorder.	45.1495	60.0086	Neurological Disease	71675-85-9	Dopamine Receptor	73	198	<1		http://selleckchem.com/products/Amisulpride.html		Neuronal Signaling	C17H27N3O4S	free base	DAN-2163	CCN1CCCC1CNC(=O)C1=CC(=C(N)C=C1OC)S(=O)(=O)CC |c:17,t:12,14|	-1.752	551.987
Oxybuprocaine HCl	Oxybuprocaine HCl is a local anesthetic, which is used especially in ophthalmology and otolaryngology. Oxybuprocaine binds to sodium channel and reversibly stabilizes the neuronal membrane which decreases its permeability to sodium ions	45.1023	86.3411	Neurological Disease	5987-82-6	Sodium Channel	69	200	69	200	http://selleckchem.com/products/oxybuprocaine-hcl.html		Transmembrane Transporters	C17H29ClN2O3	Hydrochloride	N/A	Cl.CCCCOC1=CC(=CC=C1N)C(=O)OCCN(CC)CC |c:7,9,t:5|	-1.425	634.619
Diperodon HCl	Diperodon is one of several phenylurethane derivatives of dialkyl amino alcohols which have demonstrated significant local anaesthetic activity.	45.0374	94.5756	Others	537-12-2	Others	86	198.189	<1	0	http://www.selleckchem.com/products/diperodon-hcl.html		Others	C22H28ClN3O4	hydrochloride	N/A	Cl.O=C(NC1=CC=CC=C1)OCC(CN1CCCCC1)OC(=O)NC1=CC=CC=C1 |c:5,7,27,29,t:3,25|	-0.65	612.66
Emtricitabine	Emtricitabine (FTC) is a new nucleoside agent that has activity against both human immunodeficiency virus (HIV) and hepatitis B virus. It is a reverse transcriptase inhibitor. Intracellular half-life is 39 h.	45.0054	92.8987	Infection	143491-57-0	Reverse Transcriptase	49	198	49	198	http://selleckchem.com/products/Emtricitabine.html		Microbiology	C8H10FN3O3S	free base	N/A	NC1=NC(=O)N(C=C1F)[C@@H]1CS[C@H](CO)O1 |r,c:6,t:1|	0.715	557.60
Neticonazole Hydrochloride	Neticonazole is an imidazole antifungal for the treatment of fungal skin infections.	44.8657	78.1837	Infection	130773-02-3	Anti-infection	67	198			http://selleckchem.com/products/neticonazole-hydrochloride.html		Microbiology	C17H23ClN2OS	hydrochloride	N/A	Cl.CCCCCOC1=CC=CC=C1\C(=C/SC)N1C=CN=C1	-2.277	349.4
Edoxaban tosylate Monohydrate	Edoxaban Tosylate is the tosylate salt form of edoxaban, an orally active inhibitor of factor Xa with anticoagulant activity.	44.8336	81.4038	Metabolism	1229194-11-9	Factor Xa	49	66.371	<1		http://selleckchem.com/products/edoxaban-tosylate-monohydrate.html		Metabolism	C31H40ClN7O8S2	tosylate hydrate	DU-176b tosylate Monohydrate		-0.693	546.58
Cangrelor Tetrasodium	Cangrelor is a potent, competitive P2Y12 receptor inhibitor that is administered by intravenous infusion and rapidly achieves near complete inhibition of ADP-induced platelet aggregation.	44.7472	80.0504	Cardiovascular Disease	163706-36-3	P2 Receptor	2	2	100	116	http://selleckchem.com/products/cangrelor-tetrasodium.html		Neuronal Signaling	C17H21Cl2F3N5Na4O12P3S2	tetrasodium salt	AR-C69931MX	CSCCNC1=NC(SCCC(F)(F)F)=NC2=C1N=CN2[C@@H]1O[C@H](COP(=O)(O[Na])OP(=O)(O[Na])C(Cl)(Cl)P(=O)(O[Na])O[Na])[C@H](O)[C@@H]1O |r,c:14,16,19,t:5|	6	636.65
Maprotiline HCl	Maprotiline HCl is a selective noradrenalin re-uptake inhibitor, used in the treatment of depression.	44.6127	87.4777	Neurological Disease	10347-81-6	Adrenergic Receptor	63	201	<1		http://selleckchem.com/products/Maprotiline-hydrochloride.html		Neuronal Signaling	C20H24ClN	Hydrochloride	N/A	Cl.CNCCCC12CCC(C3=CC=CC=C13)C1=C2C=CC=C1 |c:11,17,20,22,t:9,13|	-0.958	446.46
Amoxapine	Amoxapine is a tricyclic dibenzoxazepine (an N-aryl piperazine) which acts similarly to several other tricyclic antidepressants, amoxapine inhibits GLYT2a transport activity with IC50 of 92 μM.	44.5782	93.5836	Neurological Disease	14028-44-5	GlyT	3	10	<1		http://selleckchem.com/products/amoxapine.html		Neuronal Signaling	C17H16ClN3O	free base	CL 67772	ClC1=CC2=C(OC3=C(C=CC=C3)N=C2N2CCNCC2)C=C1 |c:8,10,13,23,t:1,3,6|	0.708	523.563
Prasugrel	Prasugrel is a thienopyridine ADP receptor (P2Y12) antagonist, used for the reduction of thrombotic cardiovascular events.	44.473	94.9918	Effient, Efient, Prasita	150322-43-3	P2 Receptor	30	80	<1		http://selleckchem.com/products/Prasugrel.html		Neuronal Signaling	C20H20FNO3S	Free Base	CS-747, LY640315	CC(=O)OC1=CC2=C(CCN(C2)C(C(=O)C2CC2)C2=CC=CC=C2F)S1 |c:22,24,t:4,6,20|	1.09	560.02
Prednisolone Acetate	Prednisolone Acetate is a synthetic corticosteroid drug that is particularly effective as an immunosuppressant agent.	44.2615	77.3179	Immunology	52-21-1	Glucocorticoid Receptor	81	201	<1		http://selleckchem.com/products/Prednisolone-acetate-Omnipred.html		Endocrinology & Hormones	C23H30O6	free base	Omnipred	[H][C@@]12CC[C@](O)(C(=O)COC(C)=O)[C@@]1(C)C[C@H](O)[C@@]1([H])[C@@]2([H])CCC2=CC(=O)C=C[C@]12C |r,c:30,t:26|	-0.644	383.4
Teniposide	Teniposide is a chemotherapeutic medication mainly used in the treatment of childhood acute lymphocytic leukemia (ALL).	43.9825	73.6188	Infection	147127-20-6	Reverse Transcriptase	4	14	2	7	http://selleckchem.com/products/Tenofovir.html		Microbiology	C9H14N5O4P	free base	GS-1278	C[C@H](CN1C=NC2=C(N)N=CN=C12)OCP(O)(O)=O |r,c:4,6,9,t:11|	-2.451	598.544
Diflunisal	Diflunisal is a difluorophenyl derivate of salicylic acid and a nonsteroidal anti-inflammatory drug (NSAID) with antipyretic, analgesic and anti-inflammatory properties. The mechanism of action of diflunisal is as a Cyclooxygenase Inhibitor.	43.824	82.3743	Inflammation	22494-42-4	COX	50	200	<1		http://selleckchem.com/products/diflunisal.html		Neuronal Signaling	C13H8F2O3	free base	Dolobid, Dolobis, Flovacil, Fluniget	OC(=O)C1=C(O)C=CC(=C1)C1=C(F)C=C(F)C=C1 |c:3,6,8,11,17,t:14|	-1.716	661.6
Solifenacin	Solifenacin is a novel muscarinic receptor antagonist with pKis of 7.6, 6.9 and 8.0 for M1, M2 and M3 receptors, respectively.	43.4621	78.0128	Cardiovascular Disease	242478-38-2	AChR	3	6	96	200	http://selleckchem.com/products/solifenacin-succinate.html		Neuronal Signaling	C27H32N2O6	Succinate	YM905	OC(=O)CCC(O)=O.[H][C@@]1(CN2CCC1CC2)OC(=O)N1CCC2=C(C=CC=C2)[C@@H]1C1=CC=CC=C1 |r,c:26,28,35,37,t:24,33|	-0.178	510.47
Pramipexole 2HCl Monohydrate	Pramipexole 2HCl Monohydrateis a novel non-ergoline dopamine (DA) agonist, used to treat Parkinson's disease.	43.4579	94.9527	Neurological Disease	191217-81-9	Dopamine Receptor	41	136	60	199	http://selleckchem.com/products/Pramipexole-dihydrochloride-monohydrate.html		Neuronal Signaling	C10H21Cl2N3OS	Dihydrochloride monohydrate	N/A	O.Cl.Cl.CCCN[C@H]1CCC2=C(C1)SC(N)=N2 |r,c:7,13|	-1.877	446.37
Loxoprofen	Loxoprofen is a non-steroidal anti-inflammatory drug in the propionic acid derivatives group.	42.8561	86.5249	Inflammation	68767-14-6	Immunology & Inflammation related	49	199	<1		http://selleckchem.com/products/loxoprofen.html		Immunology & Inflammation	C15H18O3	free base	Koloxo, Loxoprofene, Loxoprofeno	CC(C(O)=O)C1=CC=C(CC2CCCC2=O)C=C1 |c:17,t:5,7|	4.428	381.37
Dimemorfan phosphate	an antagonist of the estrogen receptor alpha (ER-alpha) signaling pathway	42.7437	90.7328	Others	36304-84-4	ER-alpha	<1		30	84.8913	http://selleckchem.com/products/.html		Others	C18H28NO4P	0			-2.255	347.39
Parecoxib Sodium	The prodrug Parecoxib as well as its active metabolite val have a specific affinity to the cannabinoid (CB) receptor measured in CB1-expressing HEK 293 cells and rat brain tissue. Adult male Sprague-Dawley rats were administered parecoxib (10 or 30 mg kg(-1), IP) or isotonic saline twice a day starting 24 h after middle cerebral artery occlusion (MCAO) for three consecutive days. The selective CO…	42.6565	109.768	Others	198470-85-8	calcium channel	78	198.775	-1	-2.54839	http://selleckchem.com/products/.html		Others	C19H17N2NaO4S	free base			-1.067	418.42
Fluocinonide	Fluocinonide (Vanos) is a potent glucocorticoid steroid used topically as anti-inflammatory agent for the treatment of skin disorders such as eczema.	42.5248	75.9836	Endocrinology	356-12-7	Glucocorticoid Receptor	99	200	<1		http://selleckchem.com/products/Fluocinonide(Vanos).html		Endocrinology & Hormones	C26H32F2O7	free base	N/A	[H][C@@]12C[C@H]3OC(C)(C)O[C@@]3(C(=O)COC(C)=O)[C@@]1(C)C[C@H](O)[C@@]1(F)[C@@]2([H])C[C@H](F)C2=CC(=O)C=C[C@]12C |r,c:36,t:32|		445.45
Tetracycline HCl	Tetracycline HCl is a hydrochloride salt of tetracycline that is a broad-spectrum polyketide antibiotic.	42.4749	75.7213	Inflammation	522-48-5	Adrenergic Receptor	12	51	47	199	http://selleckchem.com/products/tetrahydrozoline-hcl.html		Neuronal Signaling	C13H17ClN2	hydrochloride	N/A	Cl.C1CN=C(N1)C1CCCC2=CC=CC=C12 |c:2,12,t:10,14|	7.019	606.71
Nelfinavir Mesylate	Nelfinavir Mesylate is a potent HIV protease inhibitor with Ki of 2 nM.	42.4682	66.9127	Infection	159989-65-8	HIV Protease	100	151	<1		http://selleckchem.com/products/nelfinavir-mesylate.html		Proteases	C33H49N3O7S2	Mesylate	Viracept, AG1343	CS(O)(=O)=O.[H][C@@]12CCCC[C@]1([H])CN(C[C@@H](O)[C@H](CSC1=CC=CC=C1)NC(=O)C1=C(C)C(O)=CC=C1)[C@@H](C2)C(=O)NC(C)(C)C |r,c:23,25,31,35,37,t:21|	-2.484	367.42
Azithromycin	Azithromycin is an antibiotic by inhibiting protein synthesis, used for the treatment of bacterial infections.	42.1933	95.6879	CP-62993, XZ-450	83905-01-5	Anti-infection,Autophagy	100	134	<1		http://selleckchem.com/products/azithromycin-zithromax.html		Autophagy	C38H72N2O12	Free Base	CP-62993, XZ-450	[H][C@@]1(C[C@@](C)(OC)[C@@H](O)[C@H](C)O1)O[C@H]1[C@H](C)[C@@H](O[C@@]2([H])O[C@H](C)C[C@@H]([C@H]2O)N(C)C)C(C)(O)C[C@@H](C)CN(C)[C@H](C)[C@@H](O)[C@](C)(O)[C@@H](CC)OC(=O)[C@@H]1C |r|	1.862	482
Dalbavancin	Dalbavancin is a lipoglycopeptide antibiotic that has bactericidal activity against Gram-positive bacteria including various staphylococci.	42.1865	90.4654	Infection	171500-79-1	Anti-infection	100	55	100	55	http://selleckchem.com/products/dalbavancin.html		Microbiology	C88H100Cl2N10O28	free base	zeven	CN[C@@H]1C2=CC=C(OC3=CC(O)=C(Cl)C(=C3)[C@@H]3NC(=O)[C@@H](CC4=CC=C(OC5=C(O[C@@H]6O[C@@H]([C@@H](O)[C@H](O)[C@H]6NC(=O)CCCCCCCCC(C)C)C(O)=O)C6=CC(=C5)[C@@H](NC3=O)C(=O)N[C@@H]3C5=CC=C(O)C(=C5)C5=C(C=C(O)C=C5O[C@H]5O[C@H](CO)[C@@H](O)[C@H](O)[C@@H]5O)[C@H](NC(=O)[C@@H](NC3=O)[C@H](O)C3=CC(Cl)=C(O6)C=C3)C(=O)NCCCN(C)C)C=C4)NC1=O)C(O)=C2	6.479	558.14
Raltitrexed	Raltitrexed is a thymidylate synthase inhibitor with an IC50 of 9 nM for the inhibition of L1210 cell growth.	41.9776	64.4072	Cancer	112887-68-0	DNA/RNA Synthesis	91	198	<1		http://selleckchem.com/products/Raltitrexed.html		DNA Damage	C21H22N4O6S	free base	ZD-1694	CN(CC1=CC2=C(C=C1)N=C(C)NC2=O)C1=CC=C(S1)C(=O)N[C@@H](CCC(O)=O)C(O)=O |r,c:5,7,19,t:3,10,17|	9.409	401.58
Formoterol Hemifumarate	Formoterol Hemifumarate is a potent, selective and long-acting β2-adrenoceptor agonist used in the management of asthma and chronic obstructive pulmonary disease(COPD).	41.9056	100.717	Neurological Disease	43229-80-7	Adrenergic Receptor	80	199	<1		http://selleckchem.com/products/formoterol-hemifumarate.html		Neuronal Signaling	C42H52N4O12	Hemifumarate	Eformoterol, CGP 25827A, NSC 299587, YM 08316	OC(=O)\C=C\C(O)=O.COC1=CC=C(C[C@H](C)NC[C@@H](O)C2=CC=C(O)C(NC=O)=C2)C=C1.COC1=CC=C(C[C@H](C)NC[C@@H](O)C2=CC=C(O)C(NC=O)=C2)C=C1 |r,c:28,31,54,57,t:9,11,20,22,35,37,46,48|	1.217	461.81
Guanabenz Acetate	Guanabenz Acetate is an selective agonist of α2a-adrenergic receptor, α2b-adrenergic receptor and α2c-adrenergic receptor with pEC50 of 8.25, 7.01 and ~5, respectively.	41.8027	92.8259	Endocrinology	23256-50-0	Adrenergic Receptor	58	199	<1		http://selleckchem.com/products/guanabenz-wy-8678-acetate.html		Neuronal Signaling	C10H12Cl2N4O2	Acetate	WY-8678 Acetate	CC(O)=O.NC(=N)N\N=C\C1=C(Cl)C=CC=C1Cl |c:9,12,14|	3.35	364.45
Roxithromycin	Roxithromycin is a semi-synthetic macrolide antibiotic. It is used to treat respiratory tract, urinary and soft tissue infections.	41.7224	80.5659	Infection	80214-83-1	Anti-infection	167	200	<1		http://selleckchem.com/products/Roxithromycin(Roxl-150).html		Microbiology	C41H76N2O15	free base	Roxl-150	CC[C@H]1OC(=O)[C@H](C)[C@@H](O[C@H]2C[C@@](C)(OC)[C@@H](O)[C@H](C)O2)[C@H](C)[C@@H](O[C@@H]2O[C@H](C)C[C@@H]([C@H]2O)N(C)C)[C@](C)(O)C[C@@H](C)\C(=N\OCOCCOC)[C@H](C)[C@@H](O)[C@]1(C)O |r|	5.563	339.99
Fluocinolone Acetonide	Fluocinolone Acetonide is a corticosteroid that binds to the cytosolic glucocorticoid receptor.	41.5669	83.1692	Inflammation	67-73-2	Glucocorticoid Receptor	90	199	<1		http://selleckchem.com/products/Fluocinolone-acetonide(Flucort-N).html		Endocrinology & Hormones	C24H30F2O6	free base	Flucort-N	[H][C@@]12C[C@@]3([H])[C@]4([H])C[C@]([H])(F)C5=CC(=O)C=C[C@]5(C)[C@@]4(F)[C@@H](O)C[C@]3(C)[C@@]1(OC(C)(C)O2)C(=O)CO |r,c:15,t:11|	4.014	392.57
Pentamidine isethionate	Pentamidine is an inhibitor of PRL Phosphatases and also inhibits synthesis of DNA, RNA and protein.	41.4067	83.4303	Infection	140-64-7	phosphatase	100	169	100	169	http://selleckchem.com/products/pentamidine-isethionate.html		Others	C23H36N4O10S2	free base	N/A	OCCS(O)(=O)=O.OCCS(O)(=O)=O.NC(=N)C1=CC=C(OCCCCCOC2=CC=C(C=C2)C(N)=N)C=C1	1.025	323.13
Medroxyprogesterone	Medroxyprogesterone (MP) is a synthetic pregnane steroid and a derivative of progesterone. It is a potent progesterone receptor agonist.	41.3601	91.591	Endocrinology	520-85-4	Estrogen/progestogen Receptor	68	197	<1		http://selleckchem.com/products/medroxyprogesterone.html		Endocrinology & Hormones	C22H32O3	free base	MP	[H][C@@]12CC[C@](O)(C(C)=O)[C@@]1(C)CC[C@@]1([H])[C@@]2([H])C[C@H](C)C2=CC(=O)CC[C@]12C |r,t:22|	4.373	505.447
Clofarabine	Clofarabine inhibits the enzymatic activities of ribonucleotide reductase (IC50 = 65 nM) and DNA polymerase.	41.1833	63.462	Cancer	123318-82-1	DNA/RNA Synthesis	60	198	<1		http://selleckchem.com/products/Clofarabine.html		DNA Damage	C10H11ClFN5O3	free base	N/A	NC1=C2N=CN([C@@H]3O[C@H](CO)[C@@H](O)[C@@H]3F)C2=NC(Cl)=N1 |r,c:1,3,17,20|	5.137	578.37
Cilomilast	Cilomilast is a potent PDE4 inhibitor with IC50 of about 110 nM, has anti-inflammatory activity and low central nervous system activity. Phase 3.	41.085	102.098	Respiratory Disease	153259-65-5	PDE	69	201	<1		http://selleckchem.com/products/Cilomilast(SB-207499).html		Metabolism	C20H25NO4	free base	SB-207499	[H]C1(CCC(CC1)(C#N)C1=CC(OC2CCCC2)=C(OC)C=C1)C(O)=O |c:23,t:10,19|	3.428	404.93
Leuprolide Acetate	Leuprolide acetate is a synthetic nonapeptide that is a potent gonadotropin-releasing hormone receptor (GnRHR) agonist used for diverse clinical applications, including the treatment of prostate cancer, endometriosis, uterine fibroids, central precocious puberty and in vitro fertilization techniques.	40.9057	82.6895	Cancer	74381-53-6	Estrogen/progestogen Receptor	100	79	100	79	http://selleckchem.com/products/leuprolide-acetate.html		Endocrinology & Hormones	C61H88N16O14	acetate	Leuprorelin Acetate	CC(O)=O.CCNC(=O)[C@@H]1CCCN1C(=O)[C@H](CCCNC(N)=N)NC(=O)[C@H](CC(C)C)NC(=O)[C@@H](CC(C)C)NC(=O)[C@H](CC1=CC=C(O)C=C1)NC(=O)[C@H](CO)NC(=O)[C@H](CC1=CNC2=C1C=CC=C2)NC(=O)[C@H](CC1=CNC=N1)NC(=O)[C@@H]1CCC(=O)N1 |r,c:50,67,70,72,83,t:45,47,64,80|	1.559	273.74
Niraparib (MK-4827) tosylate	Niraparib (MK-4827) tosylate is a selective inhibitor of PARP1/PARP2 with IC50 of 3.8 nM/2.1 nM.	40.7317	87.637	Cancer	1038915-73-9	PARP	98	199	<1		http://selleckchem.com/products/mk-4827-niraparib-tosylate.html		DNA Damage	C26H28N4O4S	4-?methylbenzen	Niraparib tosylate, MK 4827 tosylate	CC1=CC=C(C=C1)S(O)(=O)=O.NC(=O)C1=CC=CC2=CN(N=C12)C1=CC=C(C=C1)[C@@H]1CCCNC1 |r,c:3,5,16,27,29,t:1,14,18,21,25|	3.899	304.21
Cephradine monohydrate	Cefradine is a beta-lactam, first-generation cephalosporin antibiotic with bactericidal activity.	40.5892	81.0284	Microbiology	75975-70-1	Anti-infection	<1		4	10.8867	http://selleckchem.com/products/cephradine-monohydrate.html		Microbiology	C16H21N3O5S	hydrate	N/A	O.[H][C@]12SCC(C)=C(N1C(=O)[C@H]2NC(=O)[C@H](N)C1=CCC=CC1)C(O)=O	2.738	142.58
Prostaglandin E2 (PGE2)	Prostaglandin E2 palys important effects in labour (softens cervix and causes uterine contraction) and also stimulates osteoblasts to release factors that stimulate bone resorption by osteoclasts.	40.5773	88.504	Others	363-24-6	Others	70	198.601	40	113.486	http://selleckchem.com/products/prostaglandin-e2-cervidil.html		Others	C20H32O5	free base	N/A		2.821	307.22
Iguratimod	Iguratimod is a small molecule compound with anti-inflammatory and immunomodulatory actions and used for the treatment of rheumatoid arthritis.	40.2595	102.735	Immunology & Inflammation	123663-49-0	Immunology & Inflammation related	50	133.558			http://selleckchem.com/products/iguratimod.html		Immunology & Inflammation	C17H14N2O6S	free base	T-614		3.408	515.86
Dipyridamole	Dipyridamole (Persantine) is a phosphodiesterase inhibitor that blocks uptake and metabolism of adenosine by erythrocytes and vascular endothelial cells.	40.2395	85.6871	Cardiovascular Disease	58-32-2	PDE	101	200	<1		http://selleckchem.com/products/Dipyridamole(Permole,-Persantine).html		Metabolism	C24H40N8O4	free base	NSC-515776	OCCN(CCO)C1=NC2=C(N=C(N=C2N2CCCCC2)N(CCO)CCO)C(=N1)N1CCCCC1 |c:11,13,30,t:7,9|	-0.177	295.72
Rupatadine Fumarate	Rupatadine is an inhibitor of PAFR and histamine (H1) receptor with Ki of 550 nM and 102 nM, respectively.	40.2226	98.5472	Inflammation	182349-12-8	Histamine Receptor	9	17	<1		http://selleckchem.com/products/rupatadine-fumarate.html		Neuronal Signaling	C30H30ClN3O4	Fumarate	N/A	OC(=O)\C=C\C(O)=O.CC1=CN=CC(CN2CCC(CC2)=C2C3=CC=C(Cl)C=C3CCC3=CC=CN=C23)=C1 |c:10,27,34,39,t:8,22,24,32,36|	5.614	380.86
Altretamine	Altretamine is an anti-neoplastic agent.	40.2103	52.1562	Cancer	645-05-6	DNA alkylator	15	71	<1		http://selleckchem.com/products/Altretamine.html		DNA Damage	C9H18N6	free base	Hexamethylmelamine, NSC13875, ENT50852	CN(C)C1=NC(=NC(=N1)N(C)C)N(C)C |c:5,7,t:3|	3.103	214.05
Rociletinib (CO-1686, AVL-301)	Rociletinib (CO-1686, AVL-301) is an irreversible, mutant-selective EGFR inhibitor with Ki of 21.5 nM and 303.3 nM for EGFRL858R/T790M and EGFRWT in cell-free assays, respectively. Phase 2.	40.2091	55.9101	Cancer/Immunology	1374640-70-6	EGFR	100	180	<1		http://selleckchem.com/products/co-1686.html		Protein Tyrosine Kinase	C27H28F3N7O3	free base	CNX-419	COC1=C(NC2=NC=C(C(NC3=CC=CC(NC(=O)C=C)=C3)=N2)C(F)(F)F)C=CC(=C1)N1CCN(CC1)C(C)=O |c:2,7,13,20,22,29,31,t:5,11|	3.224	156.61
Dimesna	Dimesna is an uroprotective agent used to decrease urotoxicity.	40.1954	69.9515	Cancer	16208-51-8	Others	65	199	65	199	http://selleckchem.com/products/Dimesna.html		Others	C4H8Na2O6S4	Disodium salt	BNP-7787	[Na+].[Na+].[O-]S(=O)(=O)CCSSCCS([O-])(=O)=O	0.7	390.86
Promazine hydrochloride	Promazine is an antagonist at types 1, 2, and 4 dopamine receptors, 5-HT receptor types 2A and 2C, muscarinic receptors 1 through 5, alpha(1)-receptors, and histamine H1-receptors with antipsychotic effects.	40.1485	84.9015	Neuronal Signaling	53-60-1	Dopamine Receptor,5-HT Receptor	64	199.452			http://selleckchem.com/products/promazine-hydrochloride.html		Neuronal Signaling	C17H21ClN2S	hydrochloride	Romtiazin hydrochloride, Sinophenin hydrochloride	Cl.CN(C)CCCN1C2=CC=CC=C2SC2=C1C=CC=C2	5.121	355.33
Pyrazinamide	Pyrazinamide is an agent used to treat tuberculosis.	40.0614	92.1508	Infection	98-96-4	Anti-infection	25	203	12	97	http://selleckchem.com/products/Pyrazinamide(Pyrazinoic-acid-amide).html		Microbiology	C5H5N3O	free base	Pyrazinoic Acid Amide	NC(=O)C1=NC=CN=C1 |c:5,7,t:3|	2.058	276.74
Estropipate	Estropipate is a form of estrogen, used to treat symptoms of menopause, also used to prevent osteoporosis.	40.0036	102.774	Endocrinology	7280-37-7	Estrogen Receptor/ERR	87	199.283	-1	-2.29061	http://selleckchem.com/products/.html		Endocrinology	C22H32N2O5S	0	Piperazine estrone sulfate; 3-Sulfatoxyestra-1,3,5(10)-trien-17-one piperazine Salt;		5.123	315.86
Valdecoxib	Valdecoxib is a potent and selective inhibitor of COX-2 with IC50 of 5 nM.	39.9743	100.674	Endocrinology	175865-59-5	Anti-infection	78	200	78	200	http://selleckchem.com/products/valganciclovir-hcl.html		Microbiology	C14H25ClN6O5	Hydrochloride	N/A	Cl.CC(C)[C@H](N)C(=O)OCC(CO)OCN1C=NC2C1N=C(N)NC2=O |r,c:15,t:20|	5.505	352.321
Didanosine	Didanosine is a reverse transcriptase inhibitor with an IC50 of 0.49 μM.	39.9495	83.0548	Infection	69655-05-6	Reverse Transcriptase	47	199	<1		http://selleckchem.com/products/Didanosine(Videx).html		Microbiology	C10H12N4O3	free base	N/A	OC[C@@H]1CC[C@@H](O1)N1C=NC2=C1N=CNC2=O |r,c:9,11,14|	3.385	228.07
Flunixin Meglumin	Flunixin Meglumin is a potent inhibitor of the enzyme cyclooxygenase (COX) used as analgesic agent with anti-inflammatory and antipyretic activity.	39.9352	85.4512	Immunology	42461-84-7	COX	98	199	98	199	http://selleckchem.com/products/flunixin-meglumin.html		Neuronal Signaling	C21H28F3N3O7	Meglumin	N/A	CNC[C@H](O)[C@@H](O)[C@H](O)[C@H](O)CO.CC1=C(C=CC=C1NC1=NC=CC=C1C(O)=O)C(F)(F)F |r,c:15,17,23,25,t:13,21|	0	515.34
Deferasirox	Deferasirox is an iron chelator, also a cytochrome P450 3A4 inducer, Cytochrome P450 2C8 inhibitor, and Cytochrome P450 1A2 inhibitor.	39.9324	73.8903	Endocrinology	201530-41-8	P450 (e.g. CYP17)	74	198	<1		http://selleckchem.com/products/Deferasirox(Exjade).html		Proteases	C21H15N3O4	free base	CGP-72670, ICL-670	OC(=O)C1=CC=C(C=C1)N1N=C(N=C1C1=CC=CC=C1O)C1=CC=CC=C1O |c:5,7,11,13,18,20,26,28,t:3,16,24|	1.383	338.77
Elvitegravir (GS-9137, JTK-303)	Elvitegravir (GS-9137, JTK-303) is an HIV integrase inhibitor for HIV-1 IIIB, HIV-2 EHO and HIV-2 ROD with IC50 of 0.7 nM, 2.8 nM and 1.4 nM in cell-free assays, respectively.	39.8125	81.0313	Immunology	697761-98-1	Integrase	89	199	<1		http://selleckchem.com/products/Elvitegravir.html		Microbiology	C23H23ClFNO5	free base	N/A	COC1=CC2=C(C=C1CC1=C(F)C(Cl)=CC=C1)C(=O)C(=CN2[C@H](CO)C(C)C)C(O)=O |r,c:4,6,10,14,16,21,t:2|	2.004	169.57
Irbesartan	Irbesartan (SR-47436, BMS-186295) is a highly potent and specific angiotensin II type 1 (AT1) receptor antagonist with IC50 of 1.3 nM.	39.743	91.0838	Cardiovascular Disease	138402-11-6	RAAS	4	9	<1		http://selleckchem.com/products/Irbesartan(Avapro).html		Endocrinology & Hormones	C25H28N6O	free base	BMS-186295, SR-47436	CCCCC1=NC2(CCCC2)C(=O)N1CC1=CC=C(C=C1)C1=CC=CC=C1C1=NNN=N1 |c:19,21,26,28,34,t:4,17,24,31|	7.755	384.64
Nitrendipine	Nitrendipine is a dihydropyridine calcium channel blocker with an IC50 of 95 nM.	39.5756	95.2101	Neurological Disease	39562-70-4	Calcium Channel,Autophagy	72	200	<1		http://selleckchem.com/products/Nitrendipine.html		Transmembrane Transporters	C18H20N2O6	free base	Bayotensin	CCOC(=O)C1=C(C)NC(C)=C(C1C1=CC(=CC=C1)[N+]([O-])=O)C(=O)OC |c:5,10,16,18,t:14|	2.912	408.57
D-glutamine	D-glutamine is a D type stereoisomer of glutamine which is one of the 20 amino acids encoded by the standard genetic code.	39.5729	89.2503	Others	5959-95-5	GluR	<1		9	62	http://selleckchem.com/products/D-glutamine.html		Neuronal Signaling	C5H10N2O3	free base	N/A	N[C@H](CCC(N)=O)C(O)=O |r|	-4.712	253.25
Rosiglitazone maleate	Rosiglitazone, a member of the thiazolidinedione class of antihyperglycaemic agents, is a high-affinity selective agonist of the peroxisome proliferator-activated receptor-γ with IC50 of 42 nM.	39.5217	86.4878	Metabolism	155141-29-0	PPAR	94	199	<1		http://selleckchem.com/products/Rosiglitazone-maleate.html		Metabolism	C22H23N3O7S	Maleate	BRL 49653	OC(=O)\C=C/C(O)=O.CN(CCOC1=CC=C(CC2SC(=O)NC2=O)C=C1)C1=NC=CC=C1 |c:25,30,32,t:12,14,28|	-4.248	139.62
Triamcinolone Acetonide	Triamcinolone acetonide is a synthetic glucocorticoid, used in the symptomatic treatment of inflammation.	39.3826	78.3294	Inflammation	396-01-0	Sodium Channel	20	79	<1		http://selleckchem.com/products/triamterene.html		Transmembrane Transporters	C12H11N7	free base	SKF8542	NC1=NC2=C(N=C(C3=CC=CC=C3)C(N)=N2)C(N)=N1 |c:9,11,15,19,t:1,3,5,7|	-2.447	489.45
Hyoscyamine	Hyoscyamine is an AChR inhibitor with IC50 of 7.5 nM.	39.3756	92.2724	Gastroenterology	101-31-5	AChR	58	200	<1		http://selleckchem.com/products/hyoscyamine-daturine.html		Neuronal Signaling	C17H23NO3	free base	Daturine	CN1C2CCC1C[C@H](C2)OC(=O)[C@H](CO)C1=CC=CC=C1 |r,c:19,21,t:17|	1.247	190.15
Etravirine (TMC125)	Etravirine (TMC125) is a non-nucleoside reverse transcriptase inhibitor (NNRTI) used for the treatment of HIV.	39.1453	92.1258	Neurological Disease	269055-15-4	Reverse Transcriptase	42	96	<1		http://selleckchem.com/products/etravirine-tmc125.html		Microbiology	C20H15BrN6O	free base	R-165335	CC1=CC(=CC(C)=C1OC1=C(Br)C(N)=NC(NC2=CC=C(C=C2)C#N)=N1)C#N |c:3,6,10,14,20,22,26,t:1,18|	4.696	540.69
Brexpiprazole	Brexpiprazole is a novel D2 dopamine and serotonin 1A partial agonist, called serotonin-dopamine activity modulator (SDAM), and a potent antagonist of serotonin 2A receptors, noradrenergic alpha 1B and 2C receptors with Ki values of 0.3, 0.12, 0.47, 0.17 and 0.59 nM for D2L, 5-HT1A, 5-HT2A, α1B receptors and α2C receptors respectivey.	39.109	88.2998	Neurological Disease	913611-97-9	5-HT Receptor,Dopamine Receptor	24	55	<1		http://selleckchem.com/products/brexpiprazole.html		Neuronal Signaling	C25H27N3O2S	free base	OPC-34712	O=C1NC2=CC(OCCCCN3CCN(CC3)C3=C4C=CSC4=CC=C3)=CC=C2C=C1 |c:18,20,24,26,28,30,33,t:3|	2.489	207.27
Dopamine HCl	Dopamine HCl is a catecholamine neurotransmitter present in a wide variety of animals,And a dopamine D1-5 receptors agonist.	39.0901	118.026	Neurological Disease	62-31-7	Dopamine Receptor	38	200	38	200	http://selleckchem.com/products/Dopamine-hydrochloride-Inotropin.html		Neuronal Signaling	C8H12ClNO2	Hydrochloride	N/A	Cl.NCCC1=CC(O)=C(O)C=C1 |c:9,t:3,6|	1.302	268.35
Tinidazole	Tinidazole is an anti-parasitic drug.	39.0675	91.1718	Infection	65899-73-2	Anti-infection	78	201	<1		http://selleckchem.com/products/tioconazole.html		Microbiology	C16H13Cl3N2OS	free base	UK-20349	ClC1=C(COC(CN2C=CN=C2)C2=CC=C(Cl)C=C2Cl)C=CS1 |c:1,8,10,18,22,t:13,15|	-2.175	279.19
Bisacodyl	Bisacodyl (INN) is a stimulant laxative drug that works directly on the colon to produce a bowel movement.	39.0346	87.7439	Cardiovascular Disease	603-50-9	Others	72	199	<1		http://selleckchem.com/products/bisacodyl.html		Others	C22H19NO4	free base	N/A	CC(=O)OC1=CC=C(C=C1)C(C1=CC=C(OC(C)=O)C=C1)C1=CC=CC=N1 |c:6,8,20,25,27,t:4,12,14,23|	-1.459	358.453
Bazedoxifene HCl	Bazedoxifene HCl is a novel, non-steroidal, indole-based estrogen receptor modulator (SERM) binding to both ERα and ERβ with IC50 of 23 nM and 89 nM, respectively.	39.0227	79.5696	PF-05208749 HCl	198480-56-7	Estrogen/progestogen Receptor	101	199	<1		http://selleckchem.com/products/bazedoxifene-hcl.html		Endocrinology & Hormones	C30H35ClN2O3	Hydrochloride	TSE-424	Cl.CC1=C(N(CC2=CC=C(OCCN3CCCCCC3)C=C2)C2=CC=C(O)C=C12)C1=CC=C(O)C=C1 |c:20,37,t:1,5,7,23,25,28,32,34|	-0.565	702.68
Thymol	Thymol, a naturally occurring monocyclic phenolic compound derived from Thymus vulgaris (Lamiaceae), has been reported to exhibit anti-inflammatory property in vivo and vitro.	39.0088	97.2726	Gabitril, NO050328, NO328, TGB	115103-54-3	GABA Receptor	The physical form of the compound is gelatinous, can be dissolved in any proportion				http://selleckchem.com/products/tiagabine.html		Neuronal Signaling	C20H25NO2S2	Free Base	Gabitril, NO050328, NO328, TGB	CC1=C(SC=C1)C(=CCCN1CCC[C@H](C1)C(O)=O)C1=C(C)C=CS1 |r,c:4,21,24,t:1|	3.686	492.52
Methylprednisolone	Methylprednisolone is a synthetic glucocorticoid receptor agonist, used to achieve prompt suppression of inflammation.	38.9708	82.4909	Immunology	83-43-2	Glucocorticoid Receptor,Immunology & Inflammation related	75	200	<1		http://selleckchem.com/products/Methylprednisolone.html		Endocrinology & Hormones	C22H30O5	free base	NSC-19987	[H][C@@]12CC[C@](O)(C(=O)CO)[C@@]1(C)C[C@H](O)[C@@]1([H])[C@@]2([H])C[C@H](C)C2=CC(=O)C=C[C@]12C |r,c:28,t:24|	4.174	343.42
Ozanimod (RPC1063)	Ozanimod (RPC1063) is a selective oral S1P Receptor 1 modulator. Phase 3.	38.8558	88.2133	Immunology	1306760-87-1	S1P Receptor	81	200	<1		http://selleckchem.com/products/ozanimod-rpc1063.html		GPCR & G Protein	C23H24N4O3	free base	N/A	CC(C)OC1=CC=C(C=C1C#N)C1=NC(=NO1)C1=CC=CC2=C1CC[C@@H]2NCCO |r,c:6,8,15,21,23,t:4,13,19|	3.23	369.46
Atracurium Besylate	Atracurium Besylate is a neuromuscular blocking agent with ED95 of 0.2 mg/kg.	38.6787	80.8645	Neurological Disease	64228-81-5	AChR	100	80	33	27	http://selleckchem.com/products/atracurium-besylate.html		Neuronal Signaling	C65H82N2O18S2	Dibesylate	BW 33A, 51W89	[O-]S(=O)(=O)C1=CC=CC=C1.[O-]S(=O)(=O)C1=CC=CC=C1.COC1=CC=C(CC2C3=CC(OC)=C(OC)C=C3CC[N+]2(C)CCC(=O)OCCCCCOC(=O)CC[N+]2(C)CCC3=CC(OC)=C(OC)C=C3C2CC2=CC=C(OC)C(OC)=C2)C=C1OC |c:6,8,16,18,36,71,85,88,t:4,14,22,24,28,32,63,67,77,79|	0.007	252.34
Sulfamethoxypyridazine	Sulfamethoxypyridazine is a long-acting sulfonamide for treatment of Dermatitis herpetiformis.	38.5475	85.4027	Infection	63-74-1	Anti-infection	34	197	<1		http://selleckchem.com/products/Sulfanilamide.html		Microbiology	C6H8N2O2S	free base	N/A	NC1=CC=C(C=C1)S(N)(=O)=O |c:3,5,t:1|	6.338	393.87
Misoprostol	Misoprostol is a synthetic prostaglandin analogue that has antisecretory and protective properties, promoting healing of gastric and duodenal ulcers.	38.4471	82.9642	Others	59122-46-2	Others	76	198.672			http://selleckchem.com/products/misoprostol.html		Others	<p>C<sub>22</sub>H<sub>38</sub>O<sub>5</sub></p>		N/A		3.912	343.46
Guanidine HCl	Guanidine HCl, the crystalline compound of strong alkalinity formed by the oxidation of guanine, is a normal product of protein metabolism and a protein denaturant.	38.2413	68.1197	Neurological Disease	50-01-1	Others	19	199	19	199	http://selleckchem.com/products/guanidine-aminoformamidine-hcl.html		Others	CH6ClN3	Hydrochloride	Aminoformamidine HCl	Cl.NC(N)=N	3.593	249.26
Tranilast	Tranilast?is an antiallergic drug by inhibiting lipid mediator and cytokine release from inflammatory cells, used for the treatment of allergic disorders such as asthma, allergic rhinitis and atopic dermatitis.	38.2409	69.4024	Neurological Disease	1986-47-6	MAO	33	195	33	195	http://selleckchem.com/products/tranylcypromine-2-pcpa-hcl.html		Metabolism	C9H12ClNR	Hydrochloride	SKF-385 HCl	Cl.[*].N[C@@H]1C[C@H]1C1=CC=CC=C1 |r,$;relative stereochemistry_R0;;;;;;;;;;$,c:7,9,t:5|	-1.65	533.57
Vilanterol Trifenate	Vilanterol trifenatate is a novel inhaled long-acting beta2 adrenoceptor agonist with inherent 24-hour activity for once daily treatment of COPD and asthma.	38.2115	86.9477	Neurological Diseases	163521-08-2	5-HT Receptor	96	201	<1		http://selleckchem.com/products/vilazodone-hcl.html		Neuronal Signaling	C26H28ClN5O2	Hydrochloride	N/A	Cl.NC(=O)C1=CC2=C(O1)C=CC(=C2)N1CCN(CCCCC2=CNC3=C2C=C(C=C3)C#N)CC1 |c:5,9,11,25,28,30,t:3,22|	5.524	368.51
Epinephrine HCl	Epinephrine HCl is a hormone and a neurotransmitter.	38.1892	97.6145	Neuronal Signaling	55-31-2	Adrenergic Receptor	44	200	44	200	http://selleckchem.com/products/epinephrine-hcl-adrenaline.html		Neuronal Signaling	C9H14ClNO3	HCl	Adrenaline	Cl.CNC[C@H](O)C1=CC=C(O)C(O)=C1 |r,c:11,t:5,7|		262.22
Azatadine dimaleate	Azatadine is an histamine and cholinergic inhibitor with IC50 of 6.5 nM and 10 nM, respectively.	38.0482	97.5283	Inflammation	3978-86-7	Histamine Receptor	105	201	105	201	http://selleckchem.com/products/azatadine-dimaleate.html		Neuronal Signaling	C28H30N2O8	Dimaleate	SCH10649	OC(=O)C=CC(O)=O.OC(=O)C=CC(O)=O.CN1CCC(CC1)=C1C2=CC=CC=C2CCC2=CC=CN=C12 |c:25,27,34,t:23,32,36|	2.954	289.15
Clobetasol propionate	Clobetasol propionate is an anti-inflammatory corticosteroid used to treat various skin disorders.	37.94	71.6196	Neurological Disease	25122-46-7	Glucocorticoid Receptor	93	199	<1		http://selleckchem.com/products/clobetasol-propionate.html		Endocrinology & Hormones	C25H32ClFO5	free base	CGP9555, CCl 4725	[H][C@]1(C)C[C@@]2([H])[C@]3([H])CCC4=CC(=O)C=C[C@]4(C)[C@@]3(F)[C@@]([H])(O)C[C@]2(C)[C@@]1(OC(=O)CC)C(=O)CCl |r,c:14,t:10|	-1.095	385.82
Acotiamide	Acotiamide is a novel acetylcholinesterase inhibitor with fundus-relaxing and gastroprokinetic properties.	37.8763	79.8393	Neuronal Signaling	185106-16-5	AChR	90	200	<1		http://selleckchem.com/products/acotiamide.html		Neuronal Signaling	C21H30N4O5S	free base	Acofide	COC1=C(OC)C=C(C(=O)NC2=NC(=CS2)C(=O)NCCN(C(C)C)C(C)C)C(O)=C1	2.785	465.95
Exemestane	Exemestane is an aromatase inhibitor, inhibits human placental and rat ovarian aromatase with IC50 of 30 nM and 40 nM, respectively.	37.6384	76.8138	Endocrinology	107868-30-4	Aromatase	54	182	<1		http://selleckchem.com/products/Exemestane.html		Endocrinology & Hormones	C20H24O2	free base	FCE24304, PNU155971	[H][C@@]12CCC(=O)[C@@]1(C)CC[C@@]1([H])[C@@]2([H])CC(=C)C2=CC(=O)C=C[C@]12C |r,c:23,t:19|	2.578	483.96
Mozavaptan	Mozavaptan is a novel competitive vasopressin receptor antagonist for both V1 and V2 receptors with IC50 of 1.2 μM and 14 nM, respectively.	37.6279	93.7662	GPCR & G Protein	137975-06-5	Vasopressin Receptor	1	2	<1		http://selleckchem.com/products/mozavaptan.html		GPCR & G Protein	C27H29N3O2	Free Base	OPC-31260	CN(C)C1CCCN(C(=O)C2=CC=C(NC(=O)C3=C(C)C=CC=C3)C=C2)C2=C1C=CC=C2	3.646	1243.48
Bithionol	Bithionol is a potent inhibitor of soluble adenylyl cyclase(sAC) with an IC50 of 4 μM and has antibacterial and anthelmintic properties along with algaecide activity.	37.6099	91.6361	Infection	97-18-7	cAMP	71	199	<1		http://selleckchem.com/products/bithionol.html		GPCR & G Protein	C12H6Cl4O2S	free base	Actamer	OC1=C(Cl)C=C(Cl)C=C1SC1=C(O)C(Cl)=CC(Cl)=C1 |c:1,7,11,15,18,t:4|	4.212	405.3
Minocycline HCl	Minocycline HCl is the most lipid soluble and most active tetracycline antibiotic, binds to the 30S ribosomal subunit, preventing the binding of tRNA to the mRNA-ribosome complex and interfering with protein synthesis.	37.5121	82.0695	Infection	13614-98-7	Anti-infection	<1		1	2	http://selleckchem.com/products/minocycline-hcl.html		Microbiology	C23H28ClN3O7	Hydrochloride	N/A	Cl.[H][C@@]12CC3=C(C(O)=CC=C3N(C)C)C(=O)C1=C(O)[C@]1(O)C(=O)C(C(N)=O)=C(O)[C@@H](N(C)C)[C@]1([H])C2 |r,c:6,8,t:3,17,27|	-6.88	510.31
Clopidogrel	Clopidogrel is an oral, thienopyridine class antiplatelet agent.	37.4899	90.2543	Cardiovascular Disease	120202-66-6	P2 Receptor	83	198	78	186	http://selleckchem.com/products/Clopidogrel-bisulfate.html		Neuronal Signaling	C16H18ClNO6S2	Sulfate	SR-25990C	OS(O)(=O)=O.COC(=O)[C@@H](N1CCC2=C(C1)C=CS2)C1=C(Cl)C=CC=C1 |r,c:12,16,20,23,25|	-0.345	159.21
Trimipramine Maleate	This medication is used to treat depression.	37.2876	84.5298	Neurological Disease	154-69-8	Histamine Receptor	2	7	58	199	http://selleckchem.com/products/tripelennamine-hydrochloride.html		Neuronal Signaling	C16H22ClN3	HCl	Pyribenzamine HCl	Cl.CN(C)CCN(CC1=CC=CC=C1)C1=NC=CC=C1 |c:9,11,16,18,t:7,14|	-1.875	281.98
Rilpivirine	Rilpivirine is a non-nucleoside reverse transcriptase inhibitor (NNRTI), and used to treat HIV-1 infection.	37.1682	78.9391	Infection	500287-72-9	Reverse Transcriptase	73	199	<1		http://selleckchem.com/products/rilpivirine.html		Microbiology	C22H18N6	free base	R278474, TMC278	CC1=CC(\C=C\C#N)=CC(C)=C1NC1=NC(NC2=CC=C(C=C2)C#N)=NC=C1 |c:7,10,20,22,26,28,t:1,14,18|	-0.259	285.69
Tannic acid	Tannic acid, a polyphenolic compound, is a CXCL12/CXCR4 inhibitor with antiangiogenic, anti-inflammatory and antitumor activity.	37.0879	77.6057	Neurological Disease	609799-22-6	Melatonin Receptor	49	199.742	-1	-4.07636	http://selleckchem.com/products/.html		Neurological Disease	C15H19NO2	free base			2.2	747.95
Taurine	Taurine is an organic acid widely distributed in animal tissues.	37.0122	88.6224	Microbiology	174671-46-6	Anti-infection	30	197.459	<1		http://selleckchem.com/products/tavaborole-an-2690.html		Microbiology	C7H6BFO2	free base	N/A	OB1OCC2=CC(F)=CC=C12	1.81	459.96
Tolvaptan	Tolvaptan is an orally effective nonpeptide arginine vasopressin V2 receptor antagonist with IC50 of 3 nM, used to treat hyponatremia.	36.9642	98.8135	Neurological Disease	97240-79-4	Carbonic Anhydrase	68	200	<1		http://selleckchem.com/products/Topiramate.html		Metabolism	C12H21NO8S	free base	MCN 4853, RWJ 17021	CC1(C)O[C@@H]2CO[C@@]3(COS(N)(=O)=O)OC(C)(C)O[C@H]3[C@@H]2O1 |r|	4.145	456.32
Calcifediol	Calcifediol is a major circulating metabolite of vitamin D3 and acts as a competitive inhibitor with an apparent Ki of 3.9 μM. It also suppresses PTH secretion and mRNA (ED50=2 nM).	36.9129	75.2376	Metabolic Disease	19356-17-3	Vitamin	80	200	<1		http://selleckchem.com/products/Calcifediol.html		Metabolism	C27H44O2	free base	25-hydroxyvitamin D3	[H][C@@]1(CC[C@]2([H])[C@]1(C)CCC\C2=C/C=C1/C[C@@H](O)CCC1=C)[C@H](C)CCCC(C)(C)O |r|	-1.065	260.22
Griseofulvin	Griseofulvin, a production from some strains of the mold Penicillium griseofulvumam, is able to inhibit cell mitosis by interfering with microtubule function.	36.8294	83.3993	Infection	126-07-8	Microtubule Associated	50	142	<1		http://selleckchem.com/products/griseofulvin.html		Cytoskeletal Signaling	C17H17ClO6	free base	N/A	COC1=C2C(=O)[C@]3(OC2=C(Cl)C(OC)=C1)[C@H](C)CC(=O)C=C3OC |r,c:2,14,22,t:9|	-0.622	432.35
Amenamevir	Amenamevir is a potent helicase-primase inhibitor and a novel class of antiviral agent.	36.6178	101.075	DNA Damage	841301-32-4	DNA/RNA Synthesis	The physical form of the compound is liquid, which can be dissolved in any proportion.				http://selleckchem.com/products/amenamevir.html		DNA Damage	C24H26N4O5S	free base	ASP2151	CC1=CC=CC(C)=C1N(CC(=O)NC1=CC=C(C=C1)C1=NOC=N1)C(=O)C1CCS(=O)(=O)CC1	3.766	292.76
Roxadustat (FG-4592)	Roxadustat (FG-4592) is an HIF-α prolyl hydroxylase inhibitor in a cell-free assay, stabilizes HIF-2 and induces EPO production. Phase 3.	36.5513	87.0241	Others	808118-40-3	HIF	70	199	<1		http://selleckchem.com/products/fg-4592.html		Angiogenesis	C19H16N2O5	free base	ASP1517	CC1=NC(C(=O)NCC(O)=O)=C(O)C2=C1C=C(OC1=CC=CC=C1)C=C2 |c:13,21,23,26,t:1,10,16,19|	1.277	424.98
Meclofenamate Sodium	Meclofenamate Sodium is a dual COX-1/COX-2 inhibitor with IC50 of 40 nM and 50 nM, respectively, used in the treatment of joint, muscular pain, arthritis and dysmenorrhea.	36.4583	77.2822	Inflammation	6385-02-0	COX	63	198	63	198	http://selleckchem.com/products/meclofenamate-sodium.html		Neuronal Signaling	C14H10Cl2NNaO2	Sodium Salt	N/A	CC1=C(Cl)C(NC2=CC=CC=C2C(=O)O[Na])=C(Cl)C=C1 |c:1,8,10,19,t:6,16|	1.659	461.44
Cerdulatinib (PRT062070, PRT2070)	Cerdulatinib (PRT-062070) is an oral active, multi-targeted tyrosine kinase inhibitor with IC50 of 12 nM/6 nM/8 nM/0.5 nM and 32 nM for JAK1/JAK2/JAK3/TYK2 and Syk, respectively. Also inhibits 19 other tested kinases with IC50 less than 200 nM.	36.4519	80.4537	Cancer	1369761-01-2	JAK	43	89	<1		http://selleckchem.com/products/cerdulatinib-prt062070-prt2070.html		JAK/STAT	C20H28ClN7O3S	Hydrochloride	N/A	Cl.CCS(=O)(=O)N1CCN(CC1)C1=CC=C(NC2=NC(NC3CC3)=C(C=N2)C(N)=O)C=C1 |c:24,26,32,t:12,14,17|	8.635	699.85
Methyclothiazide	Methyclothiazide is a substituted benzothiadiazide, used to treat high blood pressure and fluid retention caused by various conditions including heart disease.	36.4298	90.3525	Cardiovascular Disease	135-07-9	Others	72	200	<1		http://selleckchem.com/products/methyclothiazide.html		Others	C9H11Cl2N3O4S2	free base	N/A	CN1C(CCl)NC2=CC(Cl)=C(C=C2S1(=O)=O)S(N)(=O)=O |c:9,11,t:6|	1.205	504.96
S- (+)-Rolipram	S-(+)-Rolipram inhibits human monocyte cyclic AMP-specific PDE4 with IC50 of 0.75 μM, has anti-inflammatory and anti-depressant activity in the central nervous system, less potent than its R enantiomer.	36.351	107.488	Immunology/Neurological Disease	85416-73-5	PDE	55	200	<1		http://selleckchem.com/products/sRolipram.html		Metabolism	C16H21NO3	free base	N/A	COC1=C(OC2CCCC2)C=C(C=C1)[C@H]1CNC(=O)C1 |r,c:2,11,13|	6.829	468.58
Phenylephrine HCl	Phenylephrine HCl is a selective α1-adrenergic receptor agonist, used primarily as a decongestant.	36.321	96.3893	Endocrinology	61-76-7	Adrenergic Receptor	41	201	41	201	http://selleckchem.com/products/Phenylephrine-hydrochloride.html		GPCR & G Protein	C9H14ClNO2	Hydrochloride	NCI-c55641	Cl.[H][C@](O)(CNC)C1=CC(O)=CC=C1 |r,c:9,11,t:6|	3.016	305.5
Divalproex Sodium	Divalproex Sodium, consisting of a compound of sodium valproate and valproic acid in a 1:1 molar relationship in an enteric coated form, is a HDAC inhibitor, used in the treatment for epilepsy.	36.2666	86.6821	Neurological Disease	76584-70-8	HDAC	62	200	62	200	http://selleckchem.com/products/Divalproex-sodium.html		Epigenetics	C16H31NaO4	Sodium Salt	N/A	[Na+].CCCC(CCC)C(O)=O.CCCC(CCC)C([O-])=O	3.958	466.97
Mubritinib (TAK 165)	Mubritinib (TAK-165) is a potent inhibitor of HER2/ErbB2 with IC50 of 6 nM in BT-474 cell no activity to EGFR, FGFR, PDGFR, JAK1, Src and Blk in BT-474 cell line. Phase 1.	36.2423	119.371	Cancer	366017-09-6	HER2	13	28	<1		http://selleckchem.com/products/Mubritinib-TAK-165.html		Protein Tyrosine Kinase	C25H23F3N4O2	free base	N/A	FC(F)(F)C1=CC=C(\C=C\C2=NC(COC3=CC=C(CCCCN4C=CN=N4)C=C3)=CO2)C=C1 |c:24,26,29,31,35,t:4,6,10,15,17|	-0.085	303.68
Favipiravir (T-705)	Favipiravir (T-705) is a potent and selective RNA-dependent RNA polymerase inhibitor, used to treat influenza virus infections.	36.2101	88.6178	Infection	259793-96-9	DNA/RNA Synthesis	31	197	5	32	http://selleckchem.com/products/favipiravir-t-705.html		DNA Damage	C5H4FN3O2	free base	N/A	NC(=O)C1=NC(F)=CN=C1O |c:6,8,t:3|	7.137	473.4
Venetoclax (ABT-199, GDC-0199)	Venetoclax (ABT-199, GDC-0199) is a Bcl-2-selective inhibitor with Ki of <0.01 nM in cell-free assays, >4800-fold more selective versus Bcl-xL and Bcl-w, and no activity to Mcl-1. Phase 3.	36.1745	90.5226	Neuronal Signaling	93413-69-5	5-HT Receptor	55	198.268	<1		http://selleckchem.com/products/venlafaxine.html		Neuronal Signaling	C17H27NO2	0	Wy 45030		2.755	214.65
Defactinib (VS-6063, PF-04554878)	Defactinib (VS-6063, PF-04554878) is a selective, and orally active FAK inhibitor. Phase 2.	36.0435	82.5566	Cancer	1073154-85-4	FAK	5	10	<1		http://selleckchem.com/products/defactinib.html		Angiogenesis	C20H21F3N8O3S	free base	N/A	CNC(=O)C1=CC=C(NC2=NC(NCC3=C(N=CC=N3)N(C)S(C)(=O)=O)=C(C=N2)C(F)(F)F)C=C1 |c:16,18,26,28,35,t:4,6,9,14|	7.662	365.34
Ranitidine	Ranitidine is a histamine H2-receptor antagonist that inhibits stomach acid production.	35.9495	91.644	Metabolic Disease	66357-35-5	Histamine Receptor	63	200.379	-1	-3.18062	http://selleckchem.com/products/.html		Metabolic Disease	C13H22N4O3S	free base			2.129	598.08
Granisetron	Granisetron is a serotonin receptor (5HT-3 selective) antagonist that is used as an antiemetic and antinauseant for cancer chemotherapy.	35.9287	83.6504	Neuronal Signaling	109889-09-0	5-HT Receptor	11	35			http://selleckchem.com/products/granisetron.html		Neuronal Signaling	C18H24N4O	0	Sancuso, Kevatril, Granisetronum, Sustol	CN1N=C(C(=O)N[C@@H]2C[C@@H]3CCC[C@H](C2)N3C)C2=C1C=CC=C2	5.434	351.31
Ponesimod	Ponesimod(ACT-128800) is an orally active, selective sphingosine-1-phosphate receptor 1 (S1P1) immunomodulator with EC50 of 5.7 nM.	35.8546	92.1729	Immunology	854107-55-4	S1P Receptor	92	200	<1		http://selleckchem.com/products/ponesimod-act-128800.html		GPCR & G Protein	C23H25ClN2O4S	free base	ACT-128800	CCC\N=C1/S\C(=C/C2=CC=C(OC[C@H](O)CO)C(Cl)=C2)C(=O)N1C1=CC=CC=C1C |r,c:19,28,30,t:8,10,26|	2.736	266.5
Flupirtine maleate	Flupirtine maleate is the salt form of Flupirtine, which is a centrally acting non-opioid analgesia, is a selective neuronal potassium channel opener that also has NMDA receptor antagonist properties.	35.8306	96.0297	Neurological Disease	75507-68-5	DNA/RNA Synthesis	84	200	<1		http://selleckchem.com/products/Flupirtine-maleate.html		DNA Damage	C19H21FN4O6	Maleate	N/A	OC(=O)\C=C\C(O)=O.CCOC(=O)NC1=C(N)N=C(NCC2=CC=C(F)C=C2)C=C1 |c:13,25,28,t:16,20,22|	5.348	366.32
Imatinib (STI571)	Imatinib (STI571) is a multi-target inhibitor of tyrosine kinase with inhibition for v-Abl, c-Kit and PDGFR, IC50 values are 0.6 μM, 0.1 μM and 0.1 μM in cell-free or cell-based assays, respectively.	35.7976	86.6907	Neurological Disease	152459-95-5	PDGFR	33	67	<1		http://selleckchem.com/products/Imatinib(STI571).html		Protein Tyrosine Kinase	C29H31N7O	free base	CGP057148B, ST-1571	CN1CCN(CC2=CC=C(C=C2)C(=O)NC2=CC=C(C)C(NC3=NC=CC(=N3)C3=CC=CN=C3)=C2)CC1 |c:8,10,25,27,32,34,36,t:6,16,18,23,30|	3.128	419.9
Metaraminol Bitartrate	Metaraminol bitartrate is a potent sympathomimetic amine that increases both systolic and diastolic blood pressure.	35.6668	99.7789	Others	33402-03-8	Others	63	198.557	63	198.557	http://www.selleckchem.com/products/metaraminol-bitartrate.html		Others	C13H19NO8	bitartrate	Metaradrine Bitartrate	O[C@H]([C@@H](O)C(O)=O)C(O)=O.C[C@H](N)[C@H](O)C1=CC=CC(O)=C1 |r,c:16,19,t:14|	2.331	192.04
Trimebutine maleate	a modulator of Lamin A Splicing	35.5851	96.5798	Cardiovascular Disease	13171-25-0	Others	67	197	67	197	http://selleckchem.com/products/trimetazidine-dihydrochloride.html		Others	C14H24Cl2N2O3	Dihydrochloride	Yoshimilon, Kyurinett, Vastarel F	Cl.Cl.COC1=C(OC)C(OC)=C(CN2CCNCC2)C=C1 |c:2,18,t:8|	2.629	250.16
Gallamine Triethiodide	Gallamine Triethiodide is a cholinergic receptor blocker with an IC50 of 68.0 ± 8.4 μM.	35.5745	99.4046	Inflammation	65-29-2	AChR	100	112	100	112	http://selleckchem.com/products/Gallamine-triethiodide(Flaxedil).html		Neuronal Signaling	C30H60I3N3O3	tri-quaternary-N iodide salt	N/A	[I-].[I-].[I-].CC[N+](CC)(CC)CCOC1=CC=CC(OCC[N+](CC)(CC)CC)=C1OCC[N+](CC)(CC)CC |c:12,24,t:10|	0.155	380.66
Tebipenem Pivoxil	Tebipenem pivoxil is an oral carbapenem antibiotic, use to treat otolaryngologic and respiratory infections.	35.5607	81.329	Infection	856867-55-5	Bacterial	10	27.0024	-1	-2.70024	http://selleckchem.com/products/.html		Infection	C17H15FN6O3	0			6.752	663.07
Sulfadoxine	Sulfadoxine is an ultra-long-lasting sulfonamide with an IC50 of 249 μg/ml for P. vivax.	35.493	87.9575	Infection	57-67-0	Anti-infection	43	201	<1		http://selleckchem.com/products/sulfaguanidine.html		Microbiology	C7H10N4O2S	free base	N/A	NC(=N)NS(=O)(=O)C1=CC=C(N)C=C1 |c:12,t:7,9|	6.049	685.06
Mirtazapine	Mirtazapine is an adrenergic and seroton receptor antagonist, used to treat depression.	35.4137	97.3485	Immunology	85650-52-8	5-HT Receptor	53	200	<1		http://selleckchem.com/products/mirtazapine-remeron-avanza.html		Neuronal Signaling	C17H19N3	free base	Org3770	CN1CCN2C(C1)C1=C(CC3=C2N=CC=C3)C=CC=C1 |c:8,11,14,16,19,21|	5.222	344.84
Dasabuvir(ABT-333)	Dasabuvir(ABT-333) is a non-nucleoside inhibitor of NS5B viral RNA-dependent RNA polymerase that inhibits recombinant NS5B polymerases derived from HCV genotype 1a and 1b clinical isolates with IC50 values between 2.2 and 10.7 nM. It is at least 7,000-fold selective for the inhibition of HCV genotype 1 polymerases over human/mammalian polymerases.	35.3266	91.2499	Proteases	1132935-63-7	HCV Protease	98	198.553	<1		http://selleckchem.com/products/dasabuvir-abt-333.html		Proteases	C26H27N3O5S	free base	N/A	COC1=C(C=C(C=C1C1=CC2=CC=C(NS(C)(=O)=O)C=C2C=C1)N1C=CC(=O)NC1=O)C(C)(C)C	0.619	475.88
Propylthiouracil	Propylthiouracil is a thyroperoxidase and 5'-deiodinase inhibitor, used to treat hyperthyroidism.	35.1986	89.6905	Endocrinology	51-52-5	Others	34	200	<1		http://selleckchem.com/products/Propylthiouracil.html		Others	C7H10N2OS	free base	NSC 6498, NSC 70461	CCCC1=CC(=O)NC(=S)N1 |t:3|	2.438	179.6
5,5-Dimethyloxazolidine-2,4-dione	Dimethadione is an anticonvulsant that is the active metabolite of trimethadione.	35.103	86.0342	Neurological Disease	695-53-4	Others	84	651	84	651	http://selleckchem.com/products/5-5-dimethyloxazolidine-2-4-dione.html		Others	C21H28BrNO3	bromide	Dimethadione, Dimethyloxazolidinedione, Dimethadion	[Br-].CC[N+](C)(CC)CCOC(=O)C(O)(C1=CC=CC=C1)C1=CC=CC=C1 |c:15,17,22,24,t:13,20|	3.422	326.82
Cepharanthine	Cepharanthine is a biscoclaurine alkaloid inhibiting tumor necrosis factor (TNF)-α-mediated NFκB stimulation, plasma membrane lipid peroxidation and platelet aggregation and suppressing cytokine production.	34.9396	103.471	Apoptosis	481-49-2	TNF-alpha	100	164.823	<1		http://selleckchem.com/products/cepharanthine.html		Apoptosis	C37H38N2O6	free base	NSC-623442	[H][C@]12CC3=CC(OC4=CC=C(C[C@]5([H])N(C)CCC6=C5C(OC5=C(OC)C=C(CCN1C)C2=C5)=C1OCOC1=C6)C=C4)=C(OC)C=C3 |r,c:18,23,43,46,52,t:3,7,9,27,35,37,48|	4.765	776.02
Azacyclonol	Azacyclonol, also known as γ-pipradol, is a drug used to diminish hallucinations in psychotic individuals.	34.9066	91.4452	Neurological Disease	115-46-8	5-HT Receptor	53	198	2	7	http://selleckchem.com/products/azacyclonol.html		Neuronal Signaling	C18H21NO	free base	MER 17, MDL 4829	OC(C1CCNCC1)(C1=CC=CC=C1)C1=CC=CC=C1 |c:11,13,18,20,t:9,16|	3.701	531.31
Prednisolone	Prednisolone is a synthetic glucocorticoid with anti-inflammatory and immunomodulating properties.	34.7235	80.3936	Decaprednil, Predonine	50-24-8	Immunology & Inflammation related,Glucocorticoid Receptor	72	200	<1		http://selleckchem.com/products/Prednisolone(Hydroretrocortine).html		Endocrinology & Hormones	C21H28O5	Free Base	N/A	[H][C@@]12CC[C@](O)(C(=O)CO)[C@@]1(C)C[C@H](O)[C@@]1([H])[C@@]2([H])CCC2=CC(=O)C=C[C@]12C |r,c:27,t:23|	2.044	399.44
Norgestrel	Norgestrel is synthetic steroidal progestin that is used in combination with ethinyl estradiol for oral contraception. It also has strong neuroprotective activity.	34.6719	91.4741	Others	6533-00-2	Others	62	198.434	<1		http://selleckchem.com/products/norgestrel.html		Others	C21H28O2	free base	WY-3707, SH-70850, SH-850, FH 122-A		0
Fluphenazine dihydrochloride	Fluphenazine dihydrochloride is a phenothiazine-class D1DR and D2DR inhibitor. It also inhibits Histamine H1 Receptor.	34.6407	79.9757	Neurological Disease	146-56-5	Dopamine Receptor	100	196	100	196	http://selleckchem.com/products/fluphenazine-dihydrochloride.html		GPCR & G Protein	C22H28Cl2F3N3OS	dihydrochloride	Prolixin	Cl.Cl.OCCN1CCN(CCCN2C3=CC(=CC=C3SC3=C2C=CC=C3)C(F)(F)F)CC1 |c:13,15,19,22,24,t:11|	5.68	535.04
Imidafenacin	Imidafenacin(KRP-197; ONO-8025) is a potent and selective inhibitor of M3 receptors with Kb of 0.317 nM; less potent for M2 receptors(IC50=4.13 nM).	34.6174	88.4983	Neurological Disease	170105-16-5	mAChR	63	197.245	-1	-3.13087	http://selleckchem.com/products/.html		Neurological Disease	C20H21N3O	free base			1.619	402.48
Sonidegib (Erismodegib, NVP-LDE225)	Sonidegib (Erismodegib, NVP-LDE225) is a Smoothened (Smo) antagonist, inhibiting Hedgehog (Hh) signaling with IC50 of 1.3 nM (mouse) and 2.5 nM (human) in cell-free assays, respectively. Phase 3.	34.5794	88.03	BAY 43-9006	284461-73-0	Raf	63	136	<1		http://selleckchem.com/products/sorafenib.html		MAPK	C21H16ClF3N4O3	Free Base	BAY 43-9006	CNC(=O)C1=CC(OC2=CC=C(NC(=O)NC3=CC=C(Cl)C(=C3)C(F)(F)F)C=C2)=CC=N1 |c:21,28,30,32,t:4,8,10,16,18|	1.899	146.14
Tiaprofenic acid	Tiaprofenic acid is a non-steroidal anti-inflammatory drug used to treat pain, especially arthritic pain.	34.4627	105.222	Cardiovascular Disease	274693-27-5	P2 Receptor	100	191	<1		http://selleckchem.com/products/ticagrelor.html		Neuronal Signaling	C23H28F2N6O4S	free base	AZD 6140	CCCSC1=NC2=C(N=NN2[C@@H]2C[C@H](OCCO)[C@@H](O)[C@H]2O)C(N[C@@H]2C[C@H]2C2=CC(F)=C(F)C=C2)=N1 |r,c:8,36,38,t:4,6,30,33|	3.192	443.54
Berberine Sulfate	Berberine sulfate, an alkaloid extracted from several plants, possesses antimicrobial activity against a wide variety of microorganisms including Gram-positive and Gram-negative bacteria, fungi, and protozoa.	34.4469	72.2454	Microbiology	633-66-9	Anti-infection	20	46.1436			http://selleckchem.com/products/berberine-sulfate.html		Microbiology	C20H19NO8S	sulfate	Umbellatine Sulfate	OS([O-])(=O)=O.COC1=C(OC)C2=C(C=C1)C=C1C3=C(CC[N+]1=C2)C=C1OCOC1=C3	3.538	251.05
Levocetirizine Dihydrochloride	Levocetirizine is the active R-enantiomer of cetirizine and represents a new second-generation histamine H1 antagonist.	34.417	88.2445	Neuronal Signaling	130018-87-0	Histamine Receptor	92	199	92	199	http://selleckchem.com/products/levocetirizine-dihydrochloride.html		Neuronal Signaling	C21H27Cl3N2O3	dihydrochloride	Xyzal Dihydrochloride, (-)-Cetirizine Dihydrochloride	Cl.Cl.OC(=O)COCCN1CCN(CC1)[C@H](C1=CC=CC=C1)C1=CC=C(Cl)C=C1	3.693	450.34
Cefotiam Hexetil Hydrochloride	Cefotiam Hexetil Hydrochloride is a semi-synthetic cephalosporin antibiotic, and an antibacterial. the compound has broad spectrum activity against gram-positive and -negative bactera.	34.3838	93.8818	Others	95789-30-3	Others	100	130.08	-1	-1.3008	http://selleckchem.com/products/.html		Others	C27H39Cl2N9O7S3	free base			2.25	407.98
Budesonide	Budesonide is a glucocorticoid steroid for the treatment of asthma, non-infectious rhinitis.	34.105	82.8457	Endocrinology	51333-22-3	Glucocorticoid Receptor	86	200	<1		http://selleckchem.com/products/Budesonide.html		Endocrinology & Hormones	C25H34O6	free base	N/A	[H][C@@]1(CCC)O[C@@H]2C[C@@]3([H])[C@]4([H])CCC5=CC(=O)C=C[C@]5(C)[C@@]4([H])[C@@H](O)C[C@]3(C)[C@@]2(O1)C(=O)CO |r,c:18,t:14|	5.376	434.49
Carbachol	Carbachol is a cholinomimetic drug that binds and activates the acetylcholine receptor.	34.0834	96.1628	Others	51-83-2	Others	5	27.3748	36	197.098	http://www.selleckchem.com/products/carbachol.html		Others	C6H15ClN2O2	Chloride	Carbamylcholine	[Cl-].C[N+](C)(C)CCOC(N)=O	3.573	368.38
Dextromethorphan hydrobromide hydrate	Dextromethorphan is an antitussive (cough suppressant) drug of the morphinan class with sedative, dissociative, and stimulant properties (at higher doses).	34.0779	72.5035	Neurological Disease/Respiratory Disease	6700-34-1	AChR	74	200	<1		http://selleckchem.com/products/dextromethorphan-hydrobromide-hydrate.html		Neuronal Signaling	C18H28BrNO2	hydrobromide	Dextromethorphan hydrobromide monohydrate	O.Br.[H][C@]12CCCC[C@]11CCN(C)[C@H]2CC2=C1C=C(OC)C=C2 |r,c:15,22,t:18|	3.636	276.37
Mecarbinate	Mecarbinate is a chemical intermediate of arbidol hydrochloride.	34.0755	91.1877	Cardiovascular Disease	15574-49-9	Others	47	201	<1		http://selleckchem.com/products/mecarbinate.html		Others	C13H15NO3	free base	Dimecarbin	CCOC(=O)C1=C(C)N(C)C2=CC=C(O)C=C12 |c:5,t:10,12,15|	-1.589	172.27
Regorafenib (BAY 73-4506)	Regorafenib (BAY 73-4506) is a multi-target inhibitor for VEGFR1, VEGFR2, VEGFR3, PDGFRβ, Kit, RET and Raf-1 with IC50 of 13 nM/4.2 nM/46 nM, 22 nM, 7 nM, 1.5 nM and 2.5 nM in cell-free assays, respectively.	34.0733	47.8211	Cancer	755037-03-7	c-RET,VEGFR	97	201	<1		http://selleckchem.com/products/BAY-73-4506.html		Protein Tyrosine Kinase	C21H15ClF4N4O3	free base	Fluoro-Sorafenib	CNC(=O)C1=CC(OC2=CC(F)=C(NC(=O)NC3=CC=C(Cl)C(=C3)C(F)(F)F)C=C2)=CC=N1 |c:22,29,31,33,t:4,8,11,17,19|	4.237	339.3
Salmeterol	Salmeterol is a long-acting beta2-adrenergic receptor agonist with Ki value of 1.5 nM for WT β2AR and shows very high selectivity for the WT β2AR(β1Ki/β2Ki ratio of approximately 1500).	34.0623	69.4761	Neuronal Signaling	89365-50-4	Adrenergic Receptor	83	199.726	<1		http://selleckchem.com/products/salmeterol.html		Neuronal Signaling	C25H37NO4	free base	Astmerole, GR-33343X, SN408D	OCC1=C(O)C=CC(=C1)C(O)CNCCCCCCOCCCCC1=CC=CC=C1	4.709	311.85
Phenothiazine	Phenothiazine is a dopamine-2 (D2) receptor antagonist therefore decreases the effect of dopamine in the brain.	33.9437	93.5081	Neuronal Signaling	92-84-2	Dopamine Receptor	40	200.733	<1		http://selleckchem.com/products/phenothiazine.html		Neuronal Signaling	C12H9NS	free base	ENT 38	N1C2=CC=CC=C2SC2=C1C=CC=C2 |c:3,5,9,12,14,t:1|	5.241	364.43
Busulfan	Busulfan is a cell cycle non-specific alkylating antineoplastic agent.	33.9374	93.4078	Cardiovascular Disease	55-98-1	DNA alkylator	49	199	<1		http://selleckchem.com/products/Busulfan(Busulfex).html		DNA Damage	C6H14O6S2	free base	N/A	CS(=O)(=O)OCCCCOS(C)(=O)=O	-0.063	279.1
Albendazole Oxide	Albendazole is a tubulin polymerization or assembly inhibitor, used for the treatment of a variety of parasitic worm infestations.	33.8841	81.8255	Infection	54029-12-8	Microtubule Associated	11	39	<1		http://selleckchem.com/products/albendazole-oxide-ricobendazole.html		Cytoskeletal Signaling	C12H15N3O3S	free base	Ricobendazole	CCCS(=O)C1=CC2=C(C=C1)N=C(NC(=O)OC)N2 |c:7,9,t:5,12|	4.333	1202.61
Motolimod (VTX-2337)	Motolimod (VTX-2337) is a selective and potent Toll-like receptor (TLR) 8 agonist with EC50 of 100 nM, > 50-fold selectivity over TLR7. Phase 2.	33.7993	78.5062	Cancer	926927-61-9	TLR	55	120	<1		http://selleckchem.com/products/motolimod-vtx-2337.html		Immunology & Inflammation	C28H34N4O2	free base	N/A	CCCN(CCC)C(=O)C1=CC2=C(C=C(C=C2)C2=CC=C(C=C2)C(=O)N2CCCC2)N=C(N)C1 |c:13,15,20,22,t:9,11,18,33|	4.333	1202.61
Monobenzone	Monobenzone is a compound used as a topical agent for medical depigmentation. It can specifically block tyrosinase.	33.596	87.7468	Others	103-16-2	Tyrosinase	40	200	<1		http://selleckchem.com/products/Monobenzone(Benoquin).html		Proteases	C13H12O2	free base	N/A	OC1=CC=C(OCC2=CC=CC=C2)C=C1 |c:9,11,14,t:1,3,7|	4.744	323.86
Ceforanide	Ceforanide is a new cephalosporin with antibacterial activity and has a longer elimination half-life than any currently available cephalosporin.	33.5257	97.9905	Microbiology	60925-61-3	Anti-infection	6	11.5485			http://selleckchem.com/products/ceforanide.html		Microbiology	C20H21N7O6S2	free base	N/A	[H][C@]12SCC(CSC3=NN=NN3CC(O)=O)=C(N1C(=O)[C@H]2NC(=O)CC1=CC=CC=C1CN)C(O)=O	5.478	350.88
Sulfamethoxazole sodium	Sulfamethoxazole sodium is an antibiotic used for bacterial infections.	33.4922	82.2639	Infection	80-35-3	Anti-infection	56	200	<1		http://selleckchem.com/products/sulfamethoxypyridazine.html		Microbiology	C11H12N4O3S	free base	CL 13494	COC1=NN=C(NS(=O)(=O)C2=CC=C(N)C=C2)C=C1 |c:15,18,t:2,4,10,12|	3.314	416.94
Benproperine phosphate	Benproperine phosphate is a cough suppressant.	33.4657	100.868	Others	19428-14-9	Others	60	147.261	81	198.802	http://selleckchem.com/products/benproperine-phosphate.html		Others	C21H30NO5P	phosphate	Blascorid, Pirexyl phosphate	OP(O)(O)=O.CC(COC1=C(CC2=CC=CC=C2)C=CC=C1)N1CCCCC1	0.313	166.18
Vitamin A	Vitamin A is a group of unsaturated nutritional organic compounds, that includes retinol, retinal, retinoic acid, and several provitamin A carotenoids, and beta-carotene.Vitamin A has multiple functions: it is important for growth and development, for the maintenance of the immune system and good vision.Vitamin A is needed by the retina of the eye in the form of retinal, which combines with prote…	33.4413	95.9544	Others	127-47-9	Vitamin	65	198	<1		http://selleckchem.com/products/vitamin-a-acetate.html		Metabolism	C22H32O2	free base	Retinyl (Retinol) Acetate	CC(=O)OC\C=C(C)\C=C\C=C(C)\C=C\C1=C(C)CCCC1(C)C |c:15|	0.166	113.61
Labetalol HCl	Labetalol HCl is a dual antagonist for both selective alpha1-adrenergic and nonselective beta-adrenergic receptors, used in the treatment of high blood pressure.	33.3578	84.4534	Cardiovascular Disease	32780-64-6	Adrenergic Receptor	72	197	8	22	http://selleckchem.com/products/labetalol-hcl.html		GPCR & G Protein	C19H25ClN2O3	Hydrochloride	N/A	Cl.CC(CCC1=CC=CC=C1)NCC(O)C1=CC(C(N)=O)=C(O)C=C1 |c:6,8,23,t:4,15,20|	-2.396	243.22
Doxepin HCl	Doxepin is a tricyclic antidepressant formulated as a mixture of E-(trans) and Z-(cis) stereoisomers. It inhibits CYP2D6 activity in vivo.	33.2679	76.3535	Neurological Diseases	1229-29-4	Histamine Receptor	63	199	63	199	http://selleckchem.com/products/doxepin-hydrochloride-sinequan.html		Neuronal Signaling	C19H22ClNO	hydrochloride	N/A	Cl.CN(C)CC\C=C1/C2=CC=CC=C2COC2=C1C=CC=C2 |c:9,11,16,19,21,t:7|	-2.014	279.68
Valproic acid sodium salt (Sodium valproate)	Valproic acid sodium salt (Sodium valproate) is a HDAC inhibitor by selectively inducing proteasomal degradation of HDAC2, used in the treatment of epilepsy, bipolar disorder and prevention of migraine headaches.	33.1861	61.3062	Others	2430-27-5	Others	28	195			http://selleckchem.com/products/valpromide.html		Others	C8H17NO	free base	Depamide, Dipropylacetamide, 2-propylpentanamide	CCCC(CCC)C(N)=O	-0.338	190.24
Tivantinib (ARQ 197)	Tivantinib (ARQ 197) is the first non-ATP-competitive c-Met inhibitor with Ki of 0.355 μM in a cell-free assay, little activity to Ron, and no inhibition to EGFR, InsR, PDGFRα or FGFR1/4. Phase 3.	32.9616	62.7135	Cancer	475108-18-0	c-Kit,PDGFR,VEGFR	20	44	<1		http://selleckchem.com/products/AV-951.html		Protein Tyrosine Kinase	C22H19ClN4O5	free base	KRN-951	COC1=CC2=C(C=C1OC)C(OC1=CC=C(NC(=O)NC3=NOC(C)=C3)C(Cl)=C1)=CC=N2 |c:4,6,25,29,31,33,t:2,13,15,21|	-1.266	205.25
Terpin hydrate	Terpin hydrate is an expectorant, commonly used to loosen mucus in patients presenting with acute or chronic bronchitis, and related conditions.	32.83	83.2078	Endocrinology	315-37-7	Androgen Receptor	80	200	9	22	http://selleckchem.com/products/testosterone-enanthate.html		Endocrinology & Hormones	C26H40O3	free base	Testosterone heptanoate, NSC-17591	[H][C@@]12CC[C@H](OC(=O)CCCCCC)[C@@]1(C)CC[C@@]1([H])[C@@]2([H])CCC2=CC(=O)CC[C@]12C |r,t:26|	5.751	627.73
Sulphadimethoxine	Sulphadimethoxine is a non-reducing glucuronide.	32.7839	85.4123	Neurological Disease	15676-16-1	Dopamine Receptor	68	199	<1		http://selleckchem.com/products/sulpiride.html		Neuronal Signaling	C15H23N3O4S	free base	Dolmatil, Dobren, Sulpyrid, Aiglonyl, Dogmatil	CCN1CCCC1CNC(=O)C1=C(OC)C=CC(=C1)S(N)(=O)=O |c:12,16,18|	5.377	519.56
Otenabant (CP-945598) HCl	Otenabant (CP-945598) HCl is a potent and selective cannabinoid receptor CB1 antagonist with Ki of 0.7 nM, exhibits 10,000-fold greater selectivity against human CB2 receptor. Phase 1.	32.718	89.0996	Metabolic Disease	686347-12-6	Cannabinoid Receptor	5	9	<1		http://selleckchem.com/products/cp-945598-hcl.html		GPCR & G Protein	C25H26Cl3N7O	Hydrochloride	Otenabant	Cl.CCNC1(CCN(CC1)C1=NC=NC2=C1N=C(N2C1=CC=C(Cl)C=C1)C1=CC=CC=C1Cl)C(N)=O |c:12,14,17,26,31,33,t:10,21,23,29|	4.963	615.67
Crisaborole (AN2728)	Crisaborole is a small-molecule, boron-based, selective PDE4 inhibitor and has broad-spectrum anti-inflammatory activity.	32.7122	104.766	Metabolism	906673-24-3	PDE	50	199			http://selleckchem.com/products/crisaborole-an2728.html		Metabolism	C14H10BNO3	free base	N/A	OB1OCC2=CC(OC3=CC=C(C=C3)C#N)=CC=C12	-0.344	182.18
Acetohexamide	Acetohexamide is an intermediate-acting, first-generation oral sulfonylurea with hypoglycemic activity. It exerts the blood-glucose-lowering effects by stimulating the pancreatic beta cells to secrete insulin and by helping the body use insulin efficiently.	32.538	100.729	Others	968-81-0	Others	11	33.9092	<1		http://selleckchem.com/products/acetohexamide.html		Others	C15H20N2O4S	free base	N/A		5.048	738.88
Mifepristone	Mifepristone is a remarkably active antagonist of progesterone receptor and glucocorticoid receptor with IC50 of 0.2 nM and 2.6 nM, respectively.	32.5222	86.9883	Endocrinology	84371-65-3	Estrogen/progestogen Receptor	85	198	<1		http://selleckchem.com/products/Mifepristone(Mifeprex).html		Endocrinology & Hormones	C29H35NO2	free base	RU486, C-1073	[H][C@@]12CC[C@@](O)(C#CC)[C@@]1(C)C[C@H](C1=CC=C(C=C1)N(C)C)C1=C3CCC(=O)C=C3CC[C@@]21[H] |r,c:16,18,24,30,t:14|	5.812	811.8
Altrenogest	Altrenogest is a progestogen structurally related to veterinary steroid trenbolone.	32.4897	96.2269	Neurological Disease	850-52-2	Estrogen/progestogen Receptor	62	200	<1		http://selleckchem.com/products/altrenogest.html		Endocrinology & Hormones	C21H26O2	free base	A35957, RU2267	[H][C@@]12CC[C@@](O)(CC=C)[C@@]1(C)C=CC1=C3CCC(=O)C=C3CC[C@@]21[H] |r,c:12,14,20|	5.055	469.94
Procainamide HCl	Procainamide HCl is a sodium channel blocker, and also a DNA methyltransferase inhibitor, used in the treatment of cardiac arrhythmias.	32.4633	84.3162	Cardiovascular Disease	614-39-1	DNA Methyltransferase,Sodium Channel	54	199	54	199	http://selleckchem.com/products/procainamide-hcl.html		Transmembrane Transporters	C13H22ClN3O	Hydrochloride	N/A	Cl.CCN(CC)CCNC(=O)C1=CC=C(N)C=C1 |c:15,t:10,12|	1.865	1816.69
Terlipressin Acetate	Terlipressin Acetate is an analogue of vasopressin used as a vasoactive drug in the management of hypotension. It has been found to be effective when norepinephrine does not help.	32.4211	83.7672	Respiratory Disease	2451-01-6	Others	38	200	<1		http://selleckchem.com/products/terpin-hydrate.html		Others	C10H22O3	free base	N/A	O.CC(C)(O)C1CC[C@@](C)(O)CC1 |r,@@:2|	-1.539	453.48
Fomepizole	Fomepizole is a competitive inhibitor of alcohol dehydrogenase, the enzyme that catalyzes the initial steps in the metabolism of ethylene glycol and methanol to their toxic metabolites.	32.4069	94.8388	Metabolic Disease	7554-65-6	Dehydrogenase	The physical form of the compound is liquid, which can be dissolved in any proportion.				http://selleckchem.com/products/Fomepizole(Antizol).html		Metabolism	C4H6N2	free base	4-methylpyrazole, Antizol, Antizol-Vet	CC1=CNN=C1 |c:4,t:1|	2.324	240.21
Doripenem	Doripenem is a new member of the carbapenem class of beta-lactam antibiotics with broad-spectrum coverage of Gram-positive, Gram-negative and anaerobic pathogens.	32.3911	98.4532	Infection	148016-81-3	Bacterial	60	142.686	-1	-2.3781	http://selleckchem.com/products/.html		Infection	C15H24N4O6S2	free base			1.769	336.235
Cyproheptadine HCl	Cyproheptadine HCl is a hydrochloride salt form of cyproheptadine which is a histamine receptor antagonist.	32.3803	75.9132	Neuronal Signaling	969-33-5	Histamine Receptor	65	201	<1		http://selleckchem.com/products/cyproheptadine-hydrochloride-periactin.html		Neuronal Signaling	C21H22ClN	Hydrochloride	N/A	Cl.CN1CCC(CC1)=C1C2=C(C=CC=C2)C=CC2=C1C=CC=C2 |c:11,13,16,18,21,23,t:9|	3.124	399.29
Tezacaftor(VX-661)	Tezacaftor?(VX-661) is a second F508del CFTR corrector and is believed to help CFTR protein reach the cell surface. Phase 2.	32.3097	89.4108	Immunology	50-35-1	E3 Ligase ,TNF-alpha	51	197	<1		http://selleckchem.com/products/Thalidomide.html		Ubiquitin	C13H10N2O4	free base	N/A	O=C1N(C2CCC(=O)NC2=O)C(=O)C2=C1C=CC=C2 |c:14,17,19|	2.409	408.87
Fondaparinux Sodium	Fondaparinux is a synthetic glucopyranoside with antithrombotic activity. It selectively binds to antithrombin III, thereby potentiating the innate neutralization of activated factor X (Factor Xa) by antithrombin a synthetic inhibitor of Factor Xa.	32.2505	82.7501	Cardiovascular Disease	114870-03-0	FXR	1	1	100	58	http://selleckchem.com/products/fondaparinux-sodium.html		Metabolism	C31H43N3Na10O49S8	decasodium salt	Natural heparin pentasaccharide Sodium	[Na+].[Na+].[Na+].[Na+].[Na+].[Na+].[Na+].[Na+].[Na+].[Na+].CO[C@H]1O[C@H](COS([O-])(=O)=O)[C@@H](O[C@@H]2O[C@H]([C@@H](O[C@H]3O[C@H](COS([O-])(=O)=O)[C@@H](O[C@@H]4O[C@@H]([C@@H](O[C@H]5O[C@H](COS([O-])(=O)=O)[C@@H](O)[C@H](O)[C@H]5NS([O-])(=O)=O)[C@H](O)[C@H]4O)C([O-])=O)[C@H](OS([O-])(=O)=O)[C@H]3NS([O-])(=O)=O)[C@H](O)[C@H]2OS([O-])(=O)=O)C([O-])=O)[C@H](O)[C@H]1NS([O-])(=O)=O |r|	1.682	502.98
Deflazacort	Deflazacort is a glucocorticoid used as an anti-inflammatory and immunosuppressant.	32.2013	81.4034	Endocrinology	14484-47-0	Glucocorticoid Receptor	88	199	<1		http://selleckchem.com/products/Deflazacor.html		Endocrinology & Hormones	C25H31NO6	free base	MDL 458	[H][C@@]12C[C@@]3([H])[C@]4([H])CCC5=CC(=O)C=C[C@]5(C)[C@@]4([H])[C@@H](O)C[C@]3(C)[C@@]1(N=C(C)O2)C(=O)COC(C)=O |r,c:13,t:9,29|	3.384	361.91
Manidipine	Manidipine is a calcium channel blocker (dihydropyridine type) that is used clinically as an antihypertensive.	32.1649	87.289	Cardiovascular Disease	89226-50-6	Calcium Channel	122	200	<1		http://selleckchem.com/products/Manidipine(Manyper).html		Transmembrane Transporters	C35H38N4O6	free base	N/A	COC(=O)C1=C(C)NC(C)=C(C1C1=CC=CC(=C1)[N+]([O-])=O)C(=O)OCCN1CCN(CC1)C(C1=CC=CC=C1)C1=CC=CC=C1 |c:4,9,15,17,38,40,45,47,t:13,36,43|	4.917	341.87
Sodium sulfadiazine	Sodium Sulfadiazine is a sodium salt form of sulfadiazine, an intermediate-acting bacteriostatic, synthetic sulfanilamide derivative.	32.1513	82.6438	Infection Inflammation/Immunology	64506-49-6	Autophagy	90	199.768	-1	-2.21964	http://selleckchem.com/products/.html		Infection Inflammation/Immunology	C27H30O6	free base			1.439	248.3
CB1954	CB1954(Tretazicar) is a anticancer prodrug that is converted in the presence of the enzyme NQO2 and co-substrate caricotamide ( EP-0152R) (EP) into a potent cytotoxic bifunctional alkylating agent. It can be activated by NAD(P)H quinone oxidoreductase 2.	31.8584	87.3591	Cancer	21919-05-1	DNA alkylator	50	198	<1		http://selleckchem.com/products/cb1954.html		DNA Damage	C9H8N4O5	free base	Tretazicar	NC(=O)C1=C(C=C(C(=C1)N1CC1)[N+]([O-])=O)[N+]([O-])=O |c:5,7,t:3|	-7.895	1620.67
Paroxetine HCl	Paroxetine HCl is an antidepressant drug of the SSRI type.	31.8022	80.5508	Neurological Disease	78246-49-8	AChR,5-HT Receptor	73	200	1	3	http://selleckchem.com/products/paroxetine-hcl.html		Neuronal Signaling	C19H21ClFNO3	Hydrochloride	BRL-29060A, FG-7051	Cl.FC1=CC=C(C=C1)[C@@H]1CCNC[C@H]1COC1=CC2=C(OCO2)C=C1 |r,c:3,5,25,t:1,17,19|	5.048	507.46
Nebivolol HCl	Nebivolol HCl selectively inhibits β1-adrenoceptor with IC50 of 0.8 nM.	31.8	54.6124	Cardiovascular Disease	152520-56-4	Adrenergic Receptor	88	199	<1		http://selleckchem.com/products/Nebivolol(Bystolic).html		Neuronal Signaling	C22H26ClF2NO4	Hydrochloride	R-65824	Cl.[H][C@]1(CCC2=CC(F)=CC=C2O1)[C@@H](O)CNC[C@H](O)[C@@]1([H])CCC2=C(O1)C=CC(F)=C2 |r,c:7,9,25,29,32,t:4|	2.631	547.66
Ethynodiol diacetate	Ethynodiol diacetate is one of the first synthetic progestogens used in contraceptive pills.	31.7132	103.456	Endocrinology	297-76-7	Estrogen/progestogen Receptor	77	200	77	200	http://selleckchem.com/products/ethynodiol-diacetate.html		Endocrinology & Hormones	C24H32O4	free base	8080 CB	[H][C@@]12CC[C@@](OC(C)=O)(C#C)[C@@]1(C)CC[C@]1([H])[C@@]3([H])CC[C@H](OC(C)=O)C=C3CC[C@@]21[H] |r,c:27|	2.622	593.73
Metoprolol succinate	Metoprolol Succinate is the succinate salt form of metoprolol, a cardioselective competitive beta-1 adrenergic receptor antagonist with antihypertensive properties and devoid of intrinsic sympathomimetic activity.	31.699	99.2364	Neuronal Signaling	98418-47-4	Adrenergic Receptor	100	153.182	100	153.182	http://selleckchem.com/products/metroprolol-succinate.html		Neuronal Signaling	C34H56N2O10	succinate	Metoprolol succinate	OC(=O)CCC(O)=O.COCCC1=CC=C(OCC(O)CNC(C)C)C=C1.COCCC1=CC=C(OCC(O)CNC(C)C)C=C1	3.492	493.57
Perindopril Erbumine	Perindopril Erbumine is a potent ACE inhibitor with IC50 of 1.05 nM.	31.6154	92.7073	Cardiovascular Disease	107133-36-8	RAAS	<1		88	199	http://selleckchem.com/products/Perindopril-Erbumine(Aceon).html		Endocrinology & Hormones	C23H43N3O5	t-Butylamine	S9490-3	CC(C)(C)N.[H][C@]12C[C@H](N(C(=O)[C@H](C)NC(CCC)C(=O)OCC)[C@@]1([H])CCCC2)C(O)=O |r|	3.439	488.01
Rofecoxib	Rofecoxib is a COX-2 inhibitor with IC50 of 18 nM.	31.5691	94.4015	Gastroenterology	162011-90-7	COX	63	200	<1		http://selleckchem.com/products/rofecoxib-vioxx.html		Neuronal Signaling	C17H14O4S	free base	MK-0966	CS(=O)(=O)C1=CC=C(C=C1)C1=C(C(=O)OC1)C1=CC=CC=C1 |c:6,8,20,22,t:4,11,18|	3.821	524.47
Tazemetostat (EPZ-6438)	Tazemetostat (EPZ-6438) is a potent, and selective EZH2 inhibitor with Ki and IC50 of 2.5 nM and 11 nM in cell-free assays, exhibiting a 35-fold selectivity versus EZH1 and >4,500-fold selectivity relative to 14 other HMTs.	31.4795	91.8504	Infection	89786-04-9	Anti-infection	60	200	<1		http://selleckchem.com/products/tazobactam.html		Microbiology	C10H12N4O5S	free base	Tazobactam acid, Tazobactamum	[H][C@@]12CC(=O)N1[C@@H](C(O)=O)[C@](C)(CN1C=CN=N1)S2(=O)=O |r,c:15,17|	3.232	506.02
Tilmicosin phosphate	Tilmicosin phosphate is a macrolide antibiotic that is used to treat cattle for pathogens that cause Bovine Respiratory Disease.	31.457	92.3033	Cardiovascular Disease/Neurological Disease	26921-17-5	Adrenergic Receptor	86	199	<1		http://selleckchem.com/products/timolol-maleate.html		Neuronal Signaling	C17H28N4O7S	Maleate	MK-950	OC(=O)\C=C/C(O)=O.CC(C)(C)NC[C@H](O)COC1=NSN=C1N1CCOCC1 |r,c:20,t:17|	1.01	563.98
Dapoxetine HCl	Dapoxetine HCl is a short-acting novel selective serotonin reuptake inhibitor, used for the treatment of premature ejaculation.	31.4521	91.3485	Neurological Disease	129938-20-1	5-HT Receptor	68	199	68	199	http://selleckchem.com/products/Dapoxetine-hydrochloride(Priligy).html		Neuronal Signaling	C21H24ClNO	Hydrochloride	LY-210448	Cl.CN(C)[C@@H](CCOC1=C2C=CC=CC2=CC=C1)C1=CC=CC=C1 |r,c:7,9,11,14,16,21,23,t:19|	-1.788	102.09
Quinine HCl Dihydrate	Quinine HCl Dihydrate is a white crystalline K+ channel blocker, used to treat malaria.	31.439	90.2178	Inflammation	6119-47-7	Potassium Channel	79	199	43	108	http://selleckchem.com/products/Quinine-hydrochloride-dihydrate.html		Transmembrane Transporters	C20H29ClN2O4	Hydrochloride dihydrate	N/A	O.O.Cl.[H][C@@]12CCN(C[C@@H]1C=C)[C@@]([H])(C2)[C@H](O)C1=CC=NC2=C1C=C(OC)C=C2 |r,c:18,20,27,t:16,23|	-3.707	418.29
Levonorgestrel	Levonorgestrel is a female hormone that prevents ovulation.	31.4156	109.242	Endocrinology	797-63-7	Estrogen/progestogen Receptor	45	144	<1		http://selleckchem.com/products/Levonorgestrel(Levonelle).html		Endocrinology & Hormones	C21H28O2	free base	N/A	[H][C@@]12CC[C@@](O)(C#C)[C@@]1(CC)CC[C@]1([H])[C@@]3([H])CCC(=O)C=C3CC[C@@]21[H] |r,c:22|	-1.093	228.21
Erythromycin Cyclocarbonate	Erythromycin Cyclocarbonate, derivative of Erythromycin, inhibits protein synthesis of bacteria by binding to the 50S ribosome.	31.3863	86.2848	Infection	55224-05-0	Anti-infection	100	132	<1		http://selleckchem.com/products/erythromycin-cyclocarbonate.html		Microbiology	C38H65NO14	free base	N/A	[H][C@]12OC(=O)O[C@]1(C)[C@@H](CC)OC(=O)[C@H](C)[C@@H](O[C@@]1([H])C[C@@](C)(OC)[C@@H](O)[C@H](C)O1)[C@H](C)[C@@H](O[C@]1([H])O[C@H](C)C[C@@H]([C@H]1O)N(C)C)[C@](C)(O)C[C@@H](C)C(=O)[C@@H]2C |r|	2.427	191.27
Piperonyl butoxide	Piperonyl butoxide (PBO) is a man-made pesticide synergist, working with insect killers to increase their effectiveness.	31.1148	87.8132	Others	51-03-6	Others	67	198			http://selleckchem.com/products/piperonyl-butoxide.html		Others	C19H30O5	0	Butacide, Ethanol butoxide, Pyrenone 606	CCCCOCCOCCOCC1=CC2=C(OCO2)C=C1CCC	1.774	510.49
Ambroxol	Ambroxol is a secretolytic agent used in the treatment of respiratory diseases associated with viscid or excessive mucus.	31.1099	79.9302	Others	18683-91-5	Others	76	201.004	-1	-2.64478	http://selleckchem.com/products/.html		Others	C13H18Br2N2O	0			4.063	373.36
Testosterone Enanthate	Testosterone Enanthate is an androgen and anabolic steroid used in androgen replacement therapy.	31.0017	89.8731	Neurological Disease	58-46-8	Dopamine Receptor	58	183	<1		http://selleckchem.com/products/Tetrabenazine(Nitoman).html		Neuronal Signaling	C19H27NO3	free base	N/A	COC1=CC2=C(C=C1OC)C1CC(=O)C(CC(C)C)CN1CC2 |c:4,6,t:2|	-0.139	139.15
Dapagliflozin	Dapagliflozin is a potent and selective hSGLT2 inhibitor with EC50 of 1.1 nM, exhibiting 1200-fold selectivity over hSGLT1. Phase 4.	30.9315	65.906	Metabolic Disease	461432-26-8	SGLT	82	201	<1		http://selleckchem.com/products/Dapagliflozin.html		GPCR & G Protein	C21H25ClO6	free base	BMS-512148	CCOC1=CC=C(CC2=CC(=CC=C2Cl)[C@@H]2O[C@H](CO)[C@@H](O)[C@H](O)[C@H]2O)C=C1 |r,c:10,12,28,t:3,5,8|	1.67	441.52
Oxybutynin chloride	Oxybutynin is an anticholinergic medication used to relieve urinary and bladder difficulties.	30.9057	85.9108	Neurological Disease	1508-65-2	AChR	79	201	4	10	http://selleckchem.com/products/oxybutynin-chloride.html		Neuronal Signaling	C22H32ClNO3	Chloride	N/A	Cl.CCN(CC)CC#CCOC(=O)C(O)(C1CCCCC1)C1=CC=CC=C1 |c:23,25,t:21|	-0.014	168.15
Promethazine HCl	Promethazine HCl is a potent histamine H1 receptor antagonist, used as a sedative and antiallergic medication.	30.8405	81.7129	Inflammation/Neurological Disease	58-33-3	Histamine Receptor	64	199	64	199	http://selleckchem.com/products/promethazine-hcl.html		Neuronal Signaling	C17H21ClN2S	Hydrochloride	N/A	Cl.CC(CN1C2=CC=CC=C2SC2=C1C=CC=C2)N(C)C |c:6,8,12,15,17,t:4|	2.784	402.52
Sulfamethoxazole	Sulfamethoxazole is a sulfonamide bacteriostatic antibiotic with an IC50 of 2.7 μM.	30.721	86.0184	Infection	4563-84-2	Anti-infection	55	200			http://selleckchem.com/products/sulfamethoxazole-sodium.html		Microbiology	C10H10N3NaO3S	0	N/A	CC1=CC(=NO1)N([Na])S(=O)(=O)C1=CC=C(N)C=C1	3.717	330.46
Octinoxate	Octinoxate is a cinnamate ester and common ingredient in sunscreen and other skin care products to minimize DNA photodamage.	30.7129	90.8046	Others	5466-77-3	Others	The physical form of the compound is liquid, which can be dissolved in any proportion.				http://selleckchem.com/products/octinoxate.html		Others	C18H26O3	free base	Octyl methoxycinnamate, ethylhexyl methoxycinnamate	CCCCC(CC)COC(=O)\C=C\C1=CC=C(OC)C=C1	6.452	534.48
Glafenine HCl	Glafenine is an anthranilic acid derivative with analgesic properties, which has been used previously in the treatment of pain.	30.6969	87.3504	Others	65513-72-6	Others	81	197.918	7	17.104	http://www.selleckchem.com/products/glafenine-hcl.html		Others	C19H18Cl2N2O4	hydrochloride	N/A	Cl.OCC(O)COC(=O)C1=CC=CC=C1NC1=CC=NC2=CC(Cl)=CC=C12 |c:10,12,18,23,t:8,16,20,25|	2.646	413.28
Sumatriptan Succinate	Sumatriptan Succinate is a triptan sulfa drug containing a sulfonamide group for the treatment of migraine headaches.	30.678	95.8919	Cancer	557795-19-4	PDGFR,c-Kit,VEGFR	25	63	<1		http://selleckchem.com/products/sunitinib.html		Protein Tyrosine Kinase	C22H27FN4O2	free base	SU11248	CCN(CC)CCNC(=O)C1=C(C)NC(\C=C2/C(=O)NC3=C2C=C(F)C=C3)=C1C |c:10,20,26,28,t:23|	1.253	489.004
Isoxicam	Isoxicam is a potent, orally active, nonsteroidal anti-inflammarory drug with prolonged activtiy in experimentally induced inflammation in rats.	30.6207	88.3392	Others	34552-84-6	Others	17	50.6948	<1	0	http://www.selleckchem.com/products/isoxicam.html		Others	C14H13N3O5S	Free Base	N/A	CN1C(C(=O)NC2=NOC(C)=C2)=C(O)C2=CC=CC=C2S1(=O)=O |c:10,17,19,t:6,12,15|	-0.053	501.31
Quetiapine Fumarate	Quetiapine Fumarate is an atypical antipsychotic used in the treatment of schizophrenia, bipolar I mania, bipolar II depression, bipolar I depression and shows affinity for various neurotransmitter receptors including serotonin, dopamine, histamine, and adrenergic receptors.	30.5638	89.174	Neurological Disease	111974-72-2	Dopamine Receptor	36	41	<1		http://selleckchem.com/products/Quetiapine-fumarate(Seroquel).html		Neuronal Signaling	C46H54N6O8S2	Fumarate	ICI-204636	OC(=O)\C=C\C(O)=O.OCCOCCN1CCN(CC1)C1=NC2=CC=CC=C2SC2=C1C=CC=C2.OCCOCCN1CCN(CC1)C1=NC2=CC=CC=C2SC2=C1C=CC=C2 |c:24,26,30,33,35,54,56,60,63,65,t:20,22,50,52|	4.082	392.57
Pempidine	Pempidine is a ganglion-blocking drug, introduced as an oral treatment for hypertension.	30.4386	93.3758	Neurological Disease	79-55-0	Others	The physical form of the compound is liquid, which can be dissolved in any proportion.	10		0	http://selleckchem.com/products/.html		Neurological Disease	C10H21N	free base			3.567	372.5
Ilomastat (GM6001, Galardin)	Ilomastat (GM6001, Galardin) is a broad spectrum matrix metalloprotease (MMP) inhibitor for MMP-1, MMP-2, MMP-3, MMP-7, MMP-8, MMP-9, MMP-12, MMP-14, and MMP-26 with Ki of 0.4 nM, 0.5 nM, 27 nM, 3.7 nM, 0.1 nM, 0.2 nM, 3.6 nM, 13.4 nM, 0.36 nM, respectively.	30.4385	86.692	Cancer	142880-36-2	MMP	78	201	<1		http://selleckchem.com/products/gm6001.html		Proteases	C20H28N4O4	free base	N/A	CNC(=O)[C@H](CC1=CNC2=CC=CC=C12)NC(=O)[C@H](CC(C)C)CC(=O)NO |r,c:11,t:6,9,13|	4.234	302.84
Trichlormethiazide	Trichlormethiazide is a diuretic with properties similar to those of hydrochlorothiazide.	30.4222	94.008	Cancer	35943-35-2	Akt	64	200	<1		http://selleckchem.com/products/Triciribine.html		PI3K/Akt/mTOR	C13H16N6O4	free base	NSC 154020, VD-0002, vqd-002	CN1N=C(N)C2=CN([C@@H]3O[C@H](CO)[C@@H](O)[C@H]3O)C3=C2C1=NC=N3 |r,c:18,24,t:2,5,22|	4.213	310.82
Penicillamine	Penicillamine is used as an antirheumatic and as a chelating agent in Wilson’s disease.	30.3915	88.0082	Infection	52-67-5	Others	<1		30	201	http://selleckchem.com/products/Penicillamine(Cuprimine).html		Others	C5H11NO2S	free base	Dimethyl Cysteine	CC(C)(S)[C@@H](N)C(O)=O |r|	0
Clorprenaline HCl	Clorprenaline HCl is a β2-receptor agonist, it has a significant expansion of the bronchial effect.	30.3804	90.2065	Respiratory Disease	6933-90-0	Adrenergic Receptor	50	200	50	200	http://selleckchem.com/products/clorprenaline-hcl.html		GPCR & G Protein	C11H17Cl2NO	Hydrochloride	NSC 334693	Cl.CC(C)NCC(O)C1=CC=CC=C1Cl |c:9,11,t:7|	5.828	310.47
Faropenem Sodium	Faropenem sodium is an orally active beta-lactam antibiotic that has been used in trials studying the treatment of Tuberculosis, Pulmonary Tuberculosis, and Community Acquired Pneumonia.	30.3101	94.3461	Infection	122547-49-3	Anti-infection	12	39	61	199	http://selleckchem.com/products/faropenem-sodium.html		Microbiology	C12H14NNaO5S	0	N/A	[Na+].[H][C@]12SC(=C(N1C(=O)[C@]2([H])[C@@H](C)O)C([O-])=O)[C@@]1([H])CCCO1	1.028	416.51
Dutasteride	Dutasteride is a dual 5-α reductase inhibitor that inhibits conversion of testosterone to dihydrotestosterone (DHT).	30.2482	74.9591	Endocrinology	164656-23-9	5-alpha Reductase	62	117	<1		http://selleckchem.com/products/Dutasteride.html		Endocrinology & Hormones	C27H30F6N2O2	free base	GI198745, GG-745	[H][C@@]12CC[C@H](C(=O)NC3=CC(=CC=C3C(F)(F)F)C(F)(F)F)[C@@]1(C)CC[C@@]1([H])[C@@]2([H])CC[C@@]2([H])NC(=O)C=C[C@]12C |r,c:10,12,40,t:8|	2.796	263.38
Amfenac Sodium Monohydrate	Amfenac Sodium monohydrate is a non-steroidal analgesic anti-inflammatory drug with acetic acid moiety. The IC50 values for COX1 and COX2 is 250 nM and 150 nM, respectively.	30.2385	106.278	Inflammation	61618-27-7	COX	59	200	59	200	http://selleckchem.com/products/amfenac-sodium-monohydrate.html		Neuronal Signaling	C15H14NNaO4	free base	N/A	O.[Na+].NC1=C(C=CC=C1CC([O-])=O)C(=O)C1=CC=CC=C1 |c:3,5,16,18,t:1,14|	-0.598	418.36
Efinaconazole	Efinaconazole is an inhibitor of 14 alpha-demethylase which is involved in the biosynthesis of ergosterol, a constituent of fungal cell membranes.	30.1091	90.0121	Infection	164650-44-6	Anti-infection	69	198	<1		http://selleckchem.com/products/efinaconazole.html		Microbiology	C18H22F2N4O	free base	KP-103	C[C@@H](N1CCC(=C)CC1)[C@](O)(CN1C=NC=N1)C1=CC=C(F)C=C1F	3.053	222.71
Cefpodoxime proxetil	Cefpodoxime Proxetil is a third generation semi-synthetic cephalosporin and a beta-lactam antibiotic with bactericidal activity.	30.0834	93.8911	Microbiology	87239-81-4	Anti-infection	100	179.34	<1		http://selleckchem.com/products/cefpodoxime-proxetil.html		Microbiology	C21H27N5O9S2	free base	N/A	[H][C@]12SCC(COC)=C(N1C(=O)[C@H]2NC(=O)C(=N/OC)\C1=CSC(N)=N1)C(=O)OC(C)OC(=O)OC(C)C	1.708	392.46
Tavaborole (AN-2690)	Tavaborole (AN-2690) is a boron-containing small molecule with broad spectrum antifungal activity.	29.9695	75.61	Inflammation	118292-40-3	Retinoid Receptor	10	28	<1		http://selleckchem.com/products/Tazarotene(Avage).html		Metabolism	C21H21NO2S	free base	AGN190168	CCOC(=O)C1=CN=C(C=C1)C#CC1=CC2=C(SCCC2(C)C)C=C1 |c:7,9,25,t:5,14,16|	2.087	434.5
Methazolamide	Methazolamide is a carbonic anhydrase inhibitor with Ki of 50 nM, 14 nM and 36 nM for hCA I, hCA II and bCA IV isoforms, respectively.	29.8585	98.684	Neurological Disease	554-57-4	Carbonic Anhydrase	47	199	<1		http://selleckchem.com/products/methazolamide.html		Metabolism	C5H8N4O3S2	free base	CL 8490	CN1N=C(S\C1=N\C(C)=O)S(N)(=O)=O |c:2|	-0.541	516.4
Propafenone HCl	Propafenone HCl is a classic anti-arrhythmic medication, which treats illnesses associated with rapid heartbeats such as atrial and ventricular arrhythmias.	29.8401	81.4528	Cardiovascular Disease	34183-22-7	Sodium Channel	69	183	<1		http://selleckchem.com/products/Propafenone(Rytmonorm).html		Transmembrane Transporters	C21H27NO3	Hydrochloride	N/A	CCCNCC(O)COC1=CC=CC=C1C(=O)CCC1=CC=CC=C1 |c:11,13,22,24,t:9,20|	3.442	369.36
DEET	DEET is a commen active ingredient insect repellent.	29.7959	90.6845	Others	134-62-3	Anti-infection	The physical form of the compound is liquid, which can be dissolved in any proportion.				http://selleckchem.com/products/deet.html		Microbiology	C12H17NO	free base	N,N-Diethyl-meta-toluamide, diethyltoluamide	CCN(CC)C(=O)C1=CC(C)=CC=C1 |c:10,12,t:7|	2.996	200.28
17-Hydroxyprogesterone	17-Hydroxyprogesterone?(17-OHP) is an?endogenous?progestogen?as well as?chemical intermediate?in the?biosynthesis?of other?steroid hormones, including the?corticosteroids?and the?androgens?and the estrogens.	29.7605	77.1092	Endocrinology	68-96-2	Estrogen/progestogen Receptor	66	200	<1		http://selleckchem.com/products/17-hydroxyprogesterone.html		Endocrinology & Hormones	C21H30O3	free base	N/A	[H][C@@]12CC[C@](O)(C(C)=O)[C@@]1(C)CC[C@@]1([H])[C@@]2([H])CCC2=CC(=O)CC[C@]12C |r,t:21|	3.378	236.74
Nicardipine	Nicardipine(YC-93) is a calcium channel blocker that has been widely used to control blood pressure in severe hypertension following events such as ischemic stroke, traumatic brain injury, and intracerebral hemorrhage.	29.7363	78.7536	Others	55985-32-5	Others	95	198.115	30	62.5626	http://selleckchem.com/products/.html		Others	C26H29N3O6	0	YC-93	COC(=O)C1=C(C)NC(C)=C(C1C1=CC=CC(=C1)[N+]([O-])=O)C(=O)OCCN(C)CC1=CC=CC=C1	-2.104	268.269
Spectinomycin 2HCl	Spectinomycin 2HCl is a new parenteral antibiotic prepared from Streptomyces spectabilis.	29.719	91.3637	Infection	8025-81-8	Anti-infection	100	119	<1		http://selleckchem.com/products/spiramycin.html		Microbiology	C43H74N2O14	free base	Formacidine	CO[C@H]1[C@H](O)CC(=O)O[C@H](C)C\C=C\C=C\[C@H](O[C@H]2CC[C@@H]([C@H](C)O2)N(C)C)[C@H](C)C[C@H](CC=O)[C@@H]1O[C@H]1O[C@@H](C)[C@H](O[C@@H]2C[C@](C)(O)[C@H](O)[C@@H](C)O2)[C@H]([C@@H]1O)N(C)C |r,t:12,14|	-1.722	304.73
Repaglinide	Repaglinide is a potassium channel blocker, which lowers blood glucose by stimulating the release of insulin from the pancreas, used the treatment of type II diabetes.	29.7184	93.6801	Endocrinology	135062-02-1	Potassium Channel	91	201	<1		http://selleckchem.com/products/Repaglinide.html		Transmembrane Transporters	C27H36N2O4	free base	AG-EE 623 ZW	CCOC1=C(C=CC(CC(=O)N[C@@H](CC(C)C)C2=CC=CC=C2N2CCCCC2)=C1)C(O)=O |r,c:5,19,21,30,t:3,17|	3.958	370.32
Nilutamide	Nilutamide is a nonsteroidal antiandrogen (NSAA) with affinity for androgen receptors (but not for progestogen, estrogen, or glucocorticoid receptors). It is used in the treatment of prostate cancer.	29.7109	86.4609	Endocrinology & Hormones	63612-50-0	Androgen Receptor	63	199	<1		http://selleckchem.com/products/nilutamide.html		Endocrinology & Hormones	C12H10F3N3O4	0	RU23908	CC1(C)NC(=O)N(C1=O)C1=CC=C(C(=C1)C(F)(F)F)[N+]([O-])=O	-2.791	180.16
Suprofen	Suprofen is a dual COX-1/COX-2 inhibitor, used as a non-steroidal anti-inflammatory analgesic and antipyretic.	29.6971	82.1089	Others	1684-40-8	Others	46	195.978	46	195.978	http://www.selleckchem.com/products/tacrine-hcl.html		Others	C13H15ClN2	hydrochlorid	N/A	Cl.NC1=C2C=CC=CC2=NC2=C1CCCC2 |c:1,3,5,8,10|	-4.087	146.14
Tolbutamide	Tolbutamide is an inhibitor of potassium channel, used for type II diabetes.	29.6969	96.0232	Metabolic Disease	134308-13-7	Transferase	55	201	<1		http://selleckchem.com/products/tolcapone.html		Metabolism	C14H11NO5	free base	Ro 40-7592	CC1=CC=C(C=C1)C(=O)C1=CC(O)=C(O)C(=C1)[N+]([O-])=O |c:3,5,16,t:1,10,13|	1.973	368.29
Loratadine	Loratadine is a histamine H1 receptor antagonist, used to treat allergies. Also acts as a selective inhibitor of B(0)AT2 with IC50 of 4 μM.	29.6397	85.6915	Inflammation	79794-75-5	Histamine Receptor	17	44	<1		http://selleckchem.com/products/Loratadine.html		Neuronal Signaling	C22H23ClN2O2	free base	SCH29851	CCOC(=O)N1CCC(CC1)=C1C2=C(CCC3=C1N=CC=C3)C=C(Cl)C=C2 |c:13,17,20,22,28,t:25|	0
Pazopanib	Pazopanib is a novel multi-target inhibitor of VEGFR1, VEGFR2, VEGFR3, PDGFR, FGFR, c-Kit and c-Fms with IC50 of 10 nM, 30 nM, 47 nM, 84 nM, 74 nM, 140 nM and 146 nM in cell-free assays, respectively.	29.4587	72.7593	Protein Tyrosine Kinase	444731-52-6	c-Kit,PDGFR,VEGFR	87	199	<1		http://selleckchem.com/products/pazopanib.html		Protein Tyrosine Kinase	C21H23N7O2S	Free Base	GW786034	CN(C1=CC2=NN(C)C(C)=C2C=C1)C1=NC(NC2=CC=C(C)C(=C2)S(N)(=O)=O)=NC=C1 |c:9,12,24,30,32,t:2,4,15,19,21|	-0.039	635.9
Mepiroxol	Mepiroxol used as antihyperlipidemic	29.4169	99.3142	Others	6968-72-5	Others	25	199.792	25	199.792	http://www.selleckchem.com/products/mepiroxol.html		Others	C6H7NO2	Free Base	N/A	OCC1=C[N+]([O-])=CC=C1 |c:5,7,t:2|	1.196	230.67
Chlortetracycline HCl	Chlortetracycline HCl is the first identified tetracycline antibiotic.	29.4106	92.0425	Infection	64-72-2	Anti-infection	5	10	1	2	http://selleckchem.com/products/chlortetracycline-hcl.html		Microbiology	C22H24Cl2N2O8	Hydrochloride	N/A	Cl.[H][C@@]12CC3C(C(=O)C4=C(C(Cl)=CC=C4O)[C@@]3(C)O)=C(O)[C@]1(O)C(=O)C(C(N)=O)=C(O)[C@H]2N(C)C |r,c:10,12,t:7,19,30|	4.294	379.92
Vonoprazan Fumarate (TAK-438)	Vonoprazan Fumarate (TAK-438) is a novel P-CAB (potassium-competitive acid blocker) that reversibly inhibits H+/K+, ATPase with IC50 of 19 nM (pH 6.5), controls gastric acid secretion. Phase 3.	29.3358	80.2728	Cardiovascular Disease/Respiratory Disease	618385-01-6	Protease-activated Receptor	99	201	<1		http://selleckchem.com/products/vorapaxar.html		GPCR & G Protein	C29H33FN2O4	free base	SCH 530348, MK-5348	[H][C@@]12C[C@]3([H])C[C@@H](CC[C@@]3([H])[C@H](\C=C\C3=CC=C(C=N3)C3=CC=CC(F)=C3)[C@]1([H])[C@@H](C)OC2=O)NC(=O)OCC |r,c:17,19,24,27,t:15,22|	1.028	491.37
Beta Carotene	Beta Carotene is an organic compound and classified as a terpenoid. It is a precursor (inactive form) of vitamin A.	29.3297	91.1688	Metabolism	7235-40-7	Vitamin	4	7.45059	<1		http://selleckchem.com/products/Beta-Carotene.html		Metabolism	C40H56	Free Base	N/A	CC(\C=C\C=C(C)\C=C\C1=C(C)CCCC1(C)C)=C/C=C/C=C(C)/C=C/C=C(C)/C=C/C1=C(C)CCCC1(C)C	4.649	269.123
Calcium folinate	Calcium folinate is a metabolically active, reduced form of folic acid that is rapidly absorbed and extensively metabolized in the liver to other folic acid derivatives.	29.3296	98.2303	Others	1492-18-8	Others	<1		100	195.503	http://selleckchem.com/products/calcium-folinate.html		Others	C20H21CaN7O7	calcium salt	Leucovorin calcium, Folinic acid calcium salt, Wellcovorin	[Ca++].[H]C(=O)N1C(CNC2=CC=C(C=C2)C(=O)N[C@@H](CCC([O-])=O)C([O-])=O)CNC2=NC(N)=NC(O)=C12		305.159
Raltegravir (MK-0518)	Raltegravir (MK-0518) is a potent integrase (IN) inhibitor for WT and S217Q PFV IN with IC50 of 90 nM and 40 nM in cell-free assays, respectively. It shows greater than 1000-fold selectivity for HIV-1 IN over several related Mg2+-dependent enzyme such as HCV polymerase, HIV reverse transcriptase, HIV RNaseH and human α-, β-, γ-polymerases.	29.2615	103.534	Immunology	518048-05-0	Integrase	88	198	<1		http://selleckchem.com/products/Raltegravir-(MK-0518).html		Microbiology	C20H21FN6O5	free base	N/A	CN1C(=O)C(O)=C(N=C1C(C)(C)NC(=O)C1=NN=C(C)O1)C(=O)NCC1=CC=C(F)C=C1 |c:5,7,32,t:16,18,27,29|	4.191	407.64
Sodium Nitroprusside Dihydrate	Sodium Nitroprusside Dihydrate is a potent vasodilator working through releasing NO spontaneously in blood.	29.2551	87.7475	Cancer	1716-12-7	HDAC	8	43	30	161	http://selleckchem.com/products/sodium-phenylbutyrate.html		DNA Damage	C10H11NaO2	Sodium Salt	N/A	[Na]OC(=O)CCCC1=CC=CC=C1 |c:9,11,t:7|	2.15	369.29
Ursodiol	Ursodiol reduces cholesterol absorption and is used to dissolve (cholesterol) gallstones. (IC50=0.22 μM)	29.2471	74.6368	Infection	124832-27-5	Anti-infection	14	39	72	200	http://selleckchem.com/products/valaciclovir-hcl.html		Microbiology	C13H21ClN6O4	Hydrochloride	N/A	Cl.CC(C)[C@H](N)C(=O)OCCOCN1C=NC2=C1N=C(N)NC2=O |r,c:13,15,t:18|	2.899	334.24
Atipamezole hydrochloride	Atipamezole is a synthetic α2 adrenergic receptor antagonist. It has also been researched in humans as a potential anti-Parkinsonian drug. Atipamezole hydrochloride is hydrochloride form of atipamezole.	29.1243	97.0713	Neurological Disease	104075-48-1	Adrenergic Receptor	12	48	21	84	http://selleckchem.com/products/atipamezole-hydrochloride.html		GPCR & G Protein	C14H17ClN2	hydrochloride	Antisedan, MPV-1248 hydrochloride, MPV1248 hydrochloride, MPV 1248 hydrochloride	Cl.CCC1(CC2=C(C1)C=CC=C2)C1=CNC=N1 |c:4,8,10,16,t:13|	2.899	318.13
Caspofungin Acetate	Caspofungin acetate is an lipopeptide antifungal β-1,3-glucan synthase inhibitor.	29.0556	99.0057	Infection	179463-17-3	Anti-infection			100	82	http://selleckchem.com/products/caspofungin-acetate.html		Microbiology	C56H96N10O19	diacetate	MK-0991	CC(O)=O.CC(O)=O.[H][C@@]12C[C@@H](O)CN1C(=O)[C@@]([H])(NC(=O)[C@H](C[C@@H](O)[C@@H](NCCN)NC(=O)[C@]1([H])[C@@H](O)CCN1C(=O)[C@@]([H])(NC(=O)[C@@]([H])(NC2=O)[C@H](O)[C@@H](O)C1=CC=C(O)C=C1)[C@H](O)CCN)NC(=O)CCCCCCCC[C@H](C)C[C@H](C)CC)[C@@H](C)O |r,c:63,t:58,60|	2.848	510.32
Idebenone	Idebenone is a synthetic analog of coenzyme Q10 (CoQ10) and a brain stimulant.	29.0267	90.3137	Inflammation	58186-27-9	ROS	68	201	<1		http://selleckchem.com/products/idebenone.html		Immunology & Inflammation	C19H30O5	free base	CV-2619	COC1=C(OC)C(=O)C(CCCCCCCCCCO)=C(C)C1=O |c:2,t:19|	2.789	336.29
Ibuprofen	Ibuprofen (Dolgesic) is an anti-inflammatory inhibitor targeting COX-1 and COX-2 with IC50 of 13 μM and 370 μM, respectively.	29.0256	97.4969	Inflammation	15687-27-1	COX	41	199	<1		http://selleckchem.com/products/Ibuprofen(Advil).html		Neuronal Signaling	C13H18O2	free base	N/A	CC(C)CC1=CC=C(C=C1)C(C)C(O)=O |c:6,8,t:4|	5.487	345.95
Antimonyl potassium tartrate trihydrate	Antimony potassium tartrate trihydrate is a powerful emetic, also used in the treatment of schistosomiasis and leishmaniasis.	28.8966	98.0934	Infection	28300-74-5	Others	<1		100	150	http://selleckchem.com/products/antimonyl-potassium-tartrate-trihydrate.html		Others	C8H10K2O15Sb2	free base	Tartar emetic	O.O.O.[K+].[K+].O=C1O[Sb-]23OC1C1O[Sb-]4(OC(C(O2)C(=O)O3)C(=O)O4)OC1=O	-0.844	236.23
Indigo carmine	A tissue stain, pH indicator, and tool for the determination of hypochlorite	28.8129	81.0643	Others	860-22-0	Others	93	199.42	-1	-2.1443	http://selleckchem.com/products/.html		Others	C16H8N2Na2O8S2	free base			3.046	311.42
Diclofenac Diethylamine	Diclofenac diethylamine is a nonsteroidal anti-inflammatory drug taken to reduce inflammation and as an analgesic reducing pain in certain conditions. Diclofenac exerts its action via inhibition of prostaglandin synthesis by inhibiting cyclooxygenase-1 (COX-1) and cyclooxygenase-2 (COX-2) with relative equipotency.	28.7116	92.6712	Neurological Disease	78213-16-8	COX	74	200	<1		http://selleckchem.com/products/diclofenac-diethylamine.html		Neuronal Signaling	C18H22Cl2N2O2	Diethylamine	N/A	CCNCC.OC(=O)CC1=CC=CC=C1NC1=C(Cl)C=CC=C1Cl |c:10,12,16,19,21,t:8|	-3.918	391.42
Aprotinin	Aprotinin is a small protein serine protease inhibitor (Kd=0.06 pM for bovine β-trypsin), used to reduce perioperative blood loss and transfusion.	28.6632	96.116	Cardiovascular Disease	9087-70-1	Serine Protease			100	15	http://selleckchem.com/products/aprotinin.html		Proteases	C284H432N84O79S7	0	N/A		5.137	268.35
Primidone	Primidone is an anticonvulsant of the pyrimidinedione class.	28.6282	102.341	Neurological Disease	125-33-7	Sodium Channel	44	202	<1		http://selleckchem.com/products/Primidone(Mysoline).html		Transmembrane Transporters	C12H14N2O2	free base	NCI-C56360	CCC1(C(=O)NCNC1=O)C1=CC=CC=C1 |c:13,15,t:11|	1.546	410.45
Ethoxzolamide	Ethoxzolamide is an inhibitor of the metalloenzyme <b>carbonic anhydrase</b>, which inhibits hCA I, hCA II, hCA IV, hCA VI and hCA VII with <b>K<sub>i</sub></b> of 25 nM, 8 nM, 93 nM, 43 nM and 0.8 nM, respectively.	28.627	83.5464	Others	452-35-7	Others	51	197.43	<1	0	http://www.selleckchem.com/products/ethoxzolamide.html		Others	C9H10N2O3S2	Free Base	N/A	CCOC1=CC=C2N=C(SC2=C1)S(N)(=O)=O |c:7,11,t:3,5|	0.628	259.19
Sivelestat (ONO-5046)	Sivelestat is a potent and selective inhibitor of neutrophil elastase with IC50</B> of 44nM. It almost shows no activity at a range of other proteases.	28.6148	94.8882	Proteases	127373-66-4	Serine Protease	86	197.947	<1		http://selleckchem.com/products/sivelestat-ono-5046.html		Proteases	C20H22N2O7S	Free Base	ONO5046, LY544349, EI546	CC(C)(C)C(=O)OC1=CC=C(C=C1)S(=O)(=O)NC1=CC=CC=C1C(=O)NCC(O)=O |c:9,11,20,22,t:7,18|	4.172	478.569
Indigo	Indigo dye is an organic compound with a distinctive blue color. It is extracted from the leaves of certain plants or synthetic.	28.5796	98.2293	Others	482-89-3	Others	33	125.829			http://selleckchem.com/products/indigo.html		Others	C16H10N2O2	free base	Indigotin	O=C1C2=C(N\C1=C1\NC3=C(C=CC=C3)C1=O)C=CC=C2	3.147	250.2
Alcaftadine	Alcaftadine is a high affinity ligand for the H1 receptor, with a pKi (8.5) that is comparable with that of other H1 antihistamines. Alcaftadine is also an antagonist for H2 and H4 receptors with no affinity for the H3 receptor.	28.5194	83.8335	Inflammation	147084-10-4	Histamine Receptor	28	91	<1		http://selleckchem.com/products/alcaftadine.html		Neuronal Signaling	C19H21N3O	free base	Lastacaft, R89674	CN1CCC(CC1)=C1C2=NC=C(C=O)N2CCC2=C1C=CC=C2 |c:19,22,24,t:9,11|	3.108	508.55
Delamanid	Delamanid is a new anti-tuberculosis drug with an excellent intracellular bactericidal activity and a high accumulation rate.	28.344	93.1702	Infection	681492-22-8	Anti-infection	100	187	<1		http://selleckchem.com/products/delamanid.html		Microbiology	C25H25F3N4O6	free base	OPC-67683	C[C@]1(COC2=CC=C(C=C2)N2CCC(CC2)OC2=CC=C(OC(F)(F)F)C=C2)CN2C=C(N=C2O1)[N+]([O-])=O	1.999	780.94
Eliglustat	Eliglustat (Tartrate) inhibits glucosylceramide synthase(GCS) (IC50=20 nM in intact MDCK cells), thus reducing the load of glucosylceramide influx into the lysosome.	28.3102	84.8559	Others	491833-29-5	Others	80	198	<1		http://selleckchem.com/products/eliglustat.html		Others	C23H36N2O4	Tartrate	GENZ-112638	[H][C@](CN1CCCC1)(NC(=O)CCCCCCC)[C@]([H])(O)C1=CC=C2OCCOC2=C1 |r,c:31,t:22,24|	-1.44	288.28
Imipenem	Imipenem acts as an inhibitor of AmpC β-lactamase and is an antibiotic useful for the treatment of a number of bacterial infections.	28.2651	81.88	Infection	74431-23-5	Anti-infection	1	3	63	199	http://selleckchem.com/products/imipenem.html		Microbiology	C12H19N3O5S	hydrate	N/A	O.[H][C@]12CC(SCCNC=N)=C(N1C(=O)[C@]2([H])[C@@H](C)O)C(O)=O |r,c:9|	1.621	284.35
Halothane	Halothane is a general inhalation anesthetic used for induction and maintenance of general anesthesia.	28.2452	88.5158	Neurological Disease	151-67-7	Others	The physical form of the compound is liquid, which can be dissolved in any proportion.				http://selleckchem.com/products/halothane.html		Others	C2HBrClF3	free base	Narcotane	FC(F)(F)C(Cl)Br	-14.916	1461.42
Melatonin	Melatonin is a MT receptor agonist, used as a dietary supplement.	28.1986	66.359	Endocrinology	73-31-4	MT Receptor	47	202	<1		http://selleckchem.com/products/Melatonin.html		GPCR & G Protein	C13H16N2O2	free base	N/A	COC1=CC2=C(NC=C2CCNC(C)=O)C=C1 |c:7,16,t:2,4|	2.93	396.95
Ozagrel	Ozagrel is a selective thromboxane A(2) (TXA(2)) synthetase inhibitor with IC50 of 11 nM for rabbit platelet, used for the improvement of postoperative cerebrovascular contraction and accompanying cerebral ischaemia.	28.1949	92.5004	Others	82571-53-7	P450 (e.g. CYP17)	46	202	<1		http://selleckchem.com/products/Ozagrel.html		Metabolism	C13H12N2O2	free base	OKY-046	OC(=O)\C=C\C1=CC=C(CN2C=CN=C2)C=C1 |c:11,13,16,t:5,7|	3.475	450.98
Scopolamine HBr	Scopolamine HBr is a competitive muscarinic acetylcholine receptor with an IC50 of 55.3 nM.	28.1916	87.5025	Respiratory Disease	114-49-8	AChR	76	198	76	198	http://selleckchem.com/products/Scopolamine-hydrobromide.html		Neuronal Signaling	C17H22BrNO4	Hydrobromide	N/A	Br.[H][C@]12O[C@@]1([H])[C@]1([H])C[C@@H](C[C@@]2([H])N1C)OC(=O)[C@H](CO)C1=CC=CC=C1 |r,c:25,27,t:23|	3.708	353.393
Diethylcarbamazine citrate	Diethylcarbamazine citrate is an inhibitor of arachidonic acid metabolism in filarial microfilaria and is highly specific for several parasites and does not contain any toxic metallic elements.	28.1439	88.9713	Infection	1642-54-2	Anti-infection	78	199	78	199	http://selleckchem.com/products/diethylcarbamazine-citrate.html		Microbiology	C16H29N3O8	free base	N/A	OC(=O)CC(O)(CC(O)=O)C(O)=O.CCN(CC)C(=O)N1CCN(C)CC1	-4.295	326.34
Hydroquinidine	Hydroquinidine is an antiarrhythmic agent.	28.1413	98.564	Cardiovascular Disease	1435-55-8	Others	65	199	<1		http://selleckchem.com/products/hydroquinidine.html		Others	C20H26N2O2	free base	Dihydroquinidine, Hydroconchinine, Hydroconquinine, Dihydroquinine	[H][C@@]12CCN(C[C@@H]1CC)[C@]([H])(C2)[C@@H](O)C1=C2C=C(OC)C=CC2=NC=C1 |r,c:16,22,25,27,t:18|	0.49	144.13
Trimethoprim	Trimethoprim is a bacteriostatic antibiotic mainly used in the prophylaxis and treatment of urinary tract infections.	28.0272	89.2917	Others	521-78-8	Others	82	199.752	<1	0	http://www.selleckchem.com/products/trimipramine-maleate.html		Others	C24H30N2O4	maleate	N/A	OC(=O)\C=C/C(O)=O.CC(CN(C)C)CN1C2=CC=CC=C2CCC2=C1C=CC=C2 |c:17,19,24,27,29,t:15|	2.152	396.49
Dibucaine HCl	Dibucaine HCl is a local anesthetics.	27.9689	93.2629	Endocrinology	61-12-1	Sodium Channel	76	200	76	200	http://selleckchem.com/products/dibucaine-cinchocaine-hcl.html		Transmembrane Transporters	C20H30ClN3O2	hydrochloride	Cinchocaine HCl	Cl.CCCCOC1=CC(C(=O)NCCN(CC)CC)=C2C=CC=CC2=N1 |c:19,21,24,t:5,17|	1.107	225.16
Etonogestrel	Etonogestrel is a synthetic form of the naturally occurring female sex hormone progesterone. It binds to the cytoplasmic progesterone receptors in the reproductive system and subsequently activates progesterone receptor mediated gene expression.	27.9438	96.8189	Endocrinology	54048-10-1	Estrogen/progestogen Receptor	64	197	<1		http://selleckchem.com/products/etonogestrel.html		Endocrinology & Hormones	C22H28O2	free base	Implanon, Nexplanon, 3-Oxodesogestrel, 3-keto-Desogestrel	[H][C@@]12CC[C@@](O)(C#C)[C@@]1(CC)CC(=C)[C@]1([H])[C@@]3([H])CCC(=O)C=C3CC[C@@]21[H] |r,c:23|	-1.877	475.62
Berberine chloride	Berberine chloride is a quaternary ammonium salt from the group of isoquinoline alkaloids.	27.882	98.4632	Microbiology	633-65-8	Anti-infection	40	107.582	<1		http://selleckchem.com/products/Berberine-Hydrochloride.html		Microbiology	C20H18ClNO4	chloride	N/A	[Cl-].COC1=CC=C2C=C3C4=C(CC[N+]3=CC2=C1OC)C=C1OCOC1=C4 |c:8,13,16,27,t:2,4,6,21|	-0.395	608.55
Droperidol	Droperidol is a potent antagonist of dopamine subtype 2 receptors in the limbic system.	27.843	103.742	Neurological Disease	548-73-2	Dopamine Receptor	76	200	<1		http://selleckchem.com/products/droperidol.html		Neuronal Signaling	C22H22FN3O2	free base	NSC 169874	FC1=CC=C(C=C1)C(=O)CCCN1CCC(=CC1)N1C(=O)NC2=C1C=CC=C2 |c:3,5,16,24,27,29,t:1|	4.472	433.93
Lactitol monohydrate	Lactitol is an artificial sugar alcohol currently used as a bulk sweetener in calorie-controlled foods.	27.7975	78.6359	Others	81025-04-9	Others	72	198.714			http://selleckchem.com/products/lactitol-monohydrate.html		Others	C12H26O12	hydrate	N/A	O.OC[C@H](O)[C@@H](O)[C@H](O[C@@H]1O[C@H](CO)[C@H](O)[C@H](O)[C@H]1O)[C@H](O)CO	0.038	389.51
Amitriptyline HCl	Amitriptyline inhibits serotonin receptor, norepinephrine receptor, 5-HT4, 5-HT2 and sigma 1 receptor with IC50 of 3.45 nM, 13.3 nM, 7.31 nM, 235 nM and 287 nM, respectively.	27.7414	89.9844	Neurological Disease	549-18-8	5-HT Receptor	63	201	15	48	http://selleckchem.com/products/amitriptyline-hydrochloride.html		Neuronal Signaling	C20H24ClN	HCl	N/A	Cl.CN(C)CCC=C1C2=CC=CC=C2CCC2=CC=CC=C12 |c:9,11,18,t:7,16,20|	3.766	291.82
Argatroban Monohydrate	Argatroban is a direct, selective thrombin inhibitor with anticoagulant effects.	27.739	82.5717	Others	141396-28-3	Thrombin	100	190	<1		http://selleckchem.com/products/argatroban-monohydrate.html		Others	C23H38N6O6S	0	Argatroban hydrate, Argipidine	O.C[C@@H]1CCN([C@H](C1)C(O)=O)C(=O)[C@H](CCCNC(N)=N)NS(=O)(=O)C1=CC=CC2=C1NCC(C)C2	4.774	345.91
Dextrose	Dextrose, a simple sugar (monosaccharide), is an important carbohydrate in biology.	27.7311	91.4386	Others	50-99-7		36	200	36	200	http://selleckchem.com/products/Dextrose(D-glucose).html		Others	C6H12O6	free base	D-glucose	OC[C@@H](O)[C@@H](O)[C@H](O)[C@@H](O)C=O |r|	3.738	317.85
Dexrazoxane	Dexrazoxane is an anticancer drug able to block mitosis and to arrest dividing cells. It is an iron chelator and provides cardioprotection against anthracycline toxicity.	27.7224	93.5028	Others	24584-09-6	Others	54	201.29	<1		http://selleckchem.com/products/dexrazoxane.html		Others	C11H16N4O4	free base	ICRF-187		2.483	504.63
Nadifloxacin	Nadifloxacin is a topical fluoroquinolone antibiotic for the treatment of acne vulgaris.	27.6955	91.377	Neurological Disease	124858-35-1	Anti-infection	20	55	<1		http://selleckchem.com/products/nadifloxacin.html		Microbiology	C19H21FN2O4	free base	OPC-7251	CC1CCC2=C3N1C=C(C(O)=O)C(=O)C3=CC(F)=C2N1CCC(O)CC1 |c:4,16,19,t:8|	1.869	835.07
Ropivacaine HCl	Ropivacaine HCl is an anaesthetic agent and blocks impulse conduction in nerve fibres through inhibiting sodium ion influx reversibly.	27.6464	87.9676	Neurological Disease	132112-35-7	Sodium Channel	62	199	46	148	http://selleckchem.com/products/ropivacaine-hcl.html		Transmembrane Transporters	C17H27ClN2O	HCl	LEA-103 HCl	Cl.CCCN1CCCC[C@H]1C(=O)NC1=C(C)C=CC=C1C |r,c:13,16,18|	-1.178	512.33
Chlormezanone	Chlormezanone，a non-benzodiazepine that is used in the management of anxiety. It has been suggested for use in the treatment of muscle spasm.	27.4714	95.5816	Respiratory Disease	80-77-3	Others	55	201	<1		http://selleckchem.com/products/Chlormezanone(Trancopal).html		Others	C11H12ClNO3S	free base	N/A	CN1C(C2=CC=C(Cl)C=C2)S(=O)(=O)CCC1=O |c:8,t:3,5|	3.417	339.47
Cyclosporin A	Cyclosporin A is an immunosuppressive agent, binds to the cyclophilin and then inhibits calcineurin with IC50 of 7 nM in a cell-free assay, widely used in organ transplantation to prevent rejection.	27.441	91.1521	Immunology	59865-13-3	Immunology & Inflammation related	100	83	<1		http://selleckchem.com/products/Cyclosporin-A(Cyclosporine-A).html		Immunology & Inflammation	C62H111N11O12	free base	Cyclosporine A	CC[C@@H]1NC(=O)[C@H]([C@H](O)[C@H](C)C\C=C\C)N(C)C(=O)C(C(C)C)N(C)C(=O)[C@H](CC(C)C)N(C)C(=O)[C@H](CC(C)C)N(C)C(=O)[C@@H](C)NC(=O)[C@H](C)NC(=O)[C@H](CC(C)C)N(C)C(=O)[C@@H](NC(=O)[C@H](CC(C)C)N(C)C(=O)CN(C)C1=O)C(C)C |r,@:20|	2.949	437.47
Bevantolol hydrochloride	Bevantolol hydrochloride is a cardioselective, beta adrenoceptor antagonist, devoid of intrinsic β sympathomimetic activity and with weak membrane-stabilizing and local anesthetic properties.	27.3742	88.1515	Neuronal Signaling	42864-78-8	Adrenergic Receptor	76	199	52	136	http://selleckchem.com/products/bevantolol-hydrochloride.html		Neuronal Signaling	C20H28ClNO4	hydrochloride	NC-1400 hydrochloride	Cl.COC1=C(OC)C=C(CCNCC(O)COC2=CC=CC(C)=C2)C=C1	5.6	296.54
Rifamycin sodium salt	The antibiotics, rifamycin SV and rifampicin, are known to interfere with hepatic bile salt and organic anion uptake.	27.368	98.9545	Others	14897-39-3	Others	100	138.937	-1	-1.38937	http://selleckchem.com/products/.html		Others	C37H46NNaO12	0			2.894	226.23
Clarithromycin	Clarithromycin is a macrolide antibiotic and a CYP3A4 inhibitor, used to treat a number of bacterial infections.	27.1926	83.6749	Neurological Disease	81103-11-9	P450 (e.g. CYP17)	25	33	<1		http://selleckchem.com/products/clarithromycin.html		Metabolism	C38H69NO13	free base	A-56268	CC[C@H]1OC(=O)[C@H](C)[C@@H](O[C@H]2C[C@@](C)(OC)[C@@H](O)[C@H](C)O2)[C@H](C)[C@@H](O[C@@H]2O[C@H](C)C[C@@H]([C@H]2O)N(C)C)[C@@](C)(C[C@@H](C)C(=O)[C@H](C)[C@@H](O)[C@]1(C)O)OC |r|	4.025	310.41
Bupivacaine HCl	Bupivacaine HCl binds to the intracellular portion of voltage-gated sodium channels and blocks sodium influx into nerve cells, used for treating cardiac arrhythmias.	27.1153	94.1296	Neurological Disease	18010-40-7	Sodium Channel	65	200	23	71	http://selleckchem.com/products/Bupivacaine-hydrochloride(Marcain).html		Transmembrane Transporters	C18H29ClN2O	Hydrochloride	N/A	Cl.CCCCN1CCCCC1C(=O)NC1=C(C)C=CC=C1C |c:14,17,19|	-4.49	197.66
Neratinib (HKI-272)	Neratinib (HKI-272) is a highly selective HER2 and EGFR inhibitor with IC50 of 59 nM and 92 nM in cell-free assays weakly inhibits KDR and Src, no significant inhibition to Akt, CDK1/2/4, IKK-2, MK-2, PDK1, c-Raf and c-Met. Phase 3.	26.9638	71.6803	Cancer	698387-09-6	EGFR,HER2	5	9	<1		http://selleckchem.com/products/Neratinib(HKI-272).html		Protein Tyrosine Kinase	C30H29ClN6O3	free base	N/A	CCOC1=C(NC(=O)\C=C\CN(C)C)C=C2C(=C1)N=CC(C#N)=C2NC1=CC=C(OCC2=NC=CC=C2)C(Cl)=C1 |c:3,14,16,19,23,35,37,41,t:27,29,33|	0	146.14
Dicoumarol	Dicoumarol is a competitive NADPH quinone oxidoreductase (NQO1) inhibitor,and used as an anticoagulant by interfering with the metabolism of vitamin K.	26.9598	80.3601	Cardiovascular Disease	66-76-2	Others	67	199	<1		http://selleckchem.com/products/dicoumarol.html		Others	C19H12O6	free base	Dicumarol	OC1=C(CC2=C(O)C3=C(OC2=O)C=CC=C3)C(=O)OC2=CC=CC=C12 |c:1,4,7,13,15,23,t:21,25|	-1.266	205.25
Vidofludimus	Vidofludimus is an orally active and potent dihydroorotate dehydrogenase (DHODH) inhibitor with IC50 of 134 nM for human DHODH. Phase 2.	26.9504	79.5542	Respiratory Disease	503070-58-4	Adrenergic Receptor	100	129	<1		http://selleckchem.com/products/vilanterol-trifenate.html		Neuronal Signaling	C44H49Cl2NO7	trifenatate	GW642444M Trifenate	OC(=O)C(C1=CC=CC=C1)(C1=CC=CC=C1)C1=CC=CC=C1.OCC1=CC(=CC=C1O)[C@@H](O)CNCCCCCCOCCOCC1=C(Cl)C=CC=C1Cl |r,c:6,8,13,15,20,22,28,30,49,52,54,t:4,11,18,26|	-2.941	182.17
Pemirolast potassium	Pemirolast potassium (BMY 26517) is a histamine H1 antagonist and mast cell stabilizer that acts as an antiallergic agent.	26.9128	84.7093	Immunology/Inflammation	100299-08-9	Histamine Receptor	<1		53	199	http://selleckchem.com/products/pemirolast-bmy-26517-potassium.html		Neuronal Signaling	C10H7KN6O	Potassium	BMY26517	[K+].CC1=CC=CN2C(=O)C(=CN=C12)C1=NN=N[N-]1 |c:3,8,16,t:1,10,14|	2.586	807.88
Trazodone HCl	Trazodone HCl is an antidepressant belonging to the class of serotonin receptor antagonists and reuptake inhibitors for treatment of anxiety disorders.	26.872	92.3564	Metabolic Disease	865759-25-7	DPP-4	71	199	<1		http://selleckchem.com/products/trelagliptin.html		Proteases	C18H20FN5O2	free base	SYR-472	CN1C(=O)C=C(N2CCC[C@@H](N)C2)N(CC2=CC(F)=CC=C2C#N)C1=O |r,c:19,21,t:4,16|	1.964	861.93
Ertapenem sodium	Ertapenem Sodium is the sodium salt of ertapenem, a long-acting, broad-spectrum antibiotic of β-lactam subclass.	26.8566	95.1015	Microbiology	153773-82-1	Anti-infection	100	201.006	100	201.006	http://selleckchem.com/products/ertapenem-sodium.html		Microbiology	C22H24N3NaO7S	sodium salt	MK826		3.172	444.56
CarbinoxaMine Maleate	Carbinoxamine maleate is a histamine-H1 receptor blocking agent with antihistamine and anticholinergic properties.	26.8274	108.269	Inflammation	3505-38-2	Histamine Receptor	81	199	81	199	http://selleckchem.com/products/carbinoxamine-maleate.html		Neuronal Signaling	C20H23ClN2O5	maleate	N/A	OC(=O)\C=C/C(O)=O.CN(C)CCOC(C1=CC=C(Cl)C=C1)C1=NC=CC=C1 |c:19,24,26,t:14,16,22|	1.679	441.56
Teriflunomide	Teriflunomide is the active metabolite of leflunomide, inhibiting pyrimidine de novo synthesis by blocking the enzyme dihydroorotate dehydrogenase, used as an immunomodulatory agent.	26.805	105.173	Angiogenesis	14636-12-5	5-alpha Reductase				10	http://selleckchem.com/products/terlipressin-acetate.html		Angiogenesis	<p>C<sub>52</sub>H<sub>74</sub>N<sub>16</sub>O<sub>15</sub>S<sub>2</sub></p>		Gly-Gly-Gly-Cys-Tyr-Phe-Gln-Asn-Cys-Pro-Lys-Gly-NH2(Cys4-Cys9)		2.035	324.37
Biapenem	Biapenem is a carbapenem antibiotic with activity against both Gram-positive and Gram-negative bacterial strains.	26.7886	95.0322	Infection	120410-24-4	Anti-infection	<1		16	46	http://selleckchem.com/products/Biapenem.html		Microbiology	C15H18N4O4S	free base	L-627, LJC10627	[H][C@@]12[C@@H]([C@@H](C)O)C(=O)N1C(C([O-])=O)=C(SC1CN3C=NC=[N+]3C1)[C@@H]2C |r,c:19,21,t:13|	0.3	419.38
Ornidazole	Ornidazole is a 5-nitroimidazole derivative with antiprotozoal and antibacterial properties against anaerobic bacteria.	26.7868	85.1749	Gastroenterology	16773-42-5	Anti-infection	44	200	2	9	http://selleckchem.com/products/ornidazole.html		Microbiology	C7H10ClN3O3	free base	Ro7-0207, NSC 95075	CC1=NC=C(N1CC(O)CCl)[N+]([O-])=O |c:3,t:1|	3.157	414.46
Tribenzagan Hydrochloride	Trimethobenzamide is an orally available, antiemetic agent used in the therapy of nausea and vomiting associated with medications and gastrointestinal, viral and other illnesses.	26.6628	77.9592	Cardiovascular Disease	133-67-5	Others	54	142	<1		http://selleckchem.com/products/Trichlormethiazide(Achletin).html		Others	C8H8Cl3N3O4S2	free base	N/A	NS(=O)(=O)C1=C(Cl)C=C2NC(NS(=O)(=O)C2=C1)C(Cl)Cl |c:4,16,t:7|	2.453	425.91
Indometacin Sodium	Indometacin is a non-steroidal anti-inflammatory drug (NSAID) used most commonly for the treatment of inflammation and pain resulting from rheumatic disease (arthritis), and less commonly in postoperative pain management. When taken for chronic pain conditions, indometacin has been associated with a high incidence of adverse events. The benefits and harms of orally-administered indometacin for po…	26.6616	80.5813	Others	1330-43-4	Others	87	200.546	-1	-2.30513	http://selleckchem.com/products/.html		Others	C19H21ClNNaO7	sodium salt trihydrate			4.569	379.49
Nicotinic Acid	Nicotinic Acid is a water-soluble vitamin belonging to the vitamin B family.	26.6402	99.7509	Metabolic Disease	59-67-6	Vitamin	25	203	2	16	http://selleckchem.com/products/Niacin(Nicotinic-acid).html		Metabolism	C6H5NO2	free base	N/A	OC(=O)C1=CC=CN=C1 |c:5,7,t:3|	4.951	416
Oxybutynin	Oxybutynin is a competitive antagonist of the M1, M2, and M3 subtypes of the muscarinic acetylcholine receptor, used to relieve urinary and bladder difficulties.	26.6374	92.958	Ditropan, Lyrinel XL, Oxytrol	5633-20-5	AChR	71	199	<1		http://selleckchem.com/products/Oxybutynin(Ditropan).html		Neuronal Signaling	C22H31NO3	Free Base	N/A	CCN(CC)CC#CCOC(=O)C(O)(C1CCCCC1)C1=CC=CC=C1 |c:23,25,t:21|	1.155	189.64
Ambroxol HCl	AmbroxolHCl is a potent inhibitor of the neuronal Na+ channels, inhibits TTX-resistant Na+ currents with IC50 of 35.2 μM and 22.5 μM for tonic and phasic block, inhibits TTX-sensitive Na+ currents with IC50 of 100 μM. Phase 3.	26.628	94.2288	Respiratory Disease	23828-92-4	Sodium Channel	4	10	<1		http://selleckchem.com/products/ambroxol-hcl.html		Transmembrane Transporters	C13H19Br2ClN2O	Hydrochloride	N/A	Cl.NC1=C(Br)C=C(Br)C=C1CN[C@H]1CC[C@H](O)CC1 |r,c:1,7,t:4|	5.907	527.66
Flavoxate HCl	Flavoxate is a muscarinic AChR antagonist with IC50 of 12.2 μM.	26.5999	79.0026	Neurological Disease	3717-88-2	AChR	3	7	10	23	http://selleckchem.com/products/flavoxate-hcl.html		Neuronal Signaling	C24H26ClNO4	hydrochloride	NSC-114649	Cl.CC1=C(OC2=C(C=CC=C2C(=O)OCCN2CCCCC2)C1=O)C1=CC=CC=C1 |c:6,8,28,30,t:1,4,26|	-5.339	420.504
Ranolazine 2HCl	Ranolazine 2HCl is a calcium uptake inhibitor via the sodium/calcium channal, used to treat chronic angina.	26.5805	96.1295	Cardiovascular Disease	95635-56-6	Calcium Channel	100	200	100	200	http://selleckchem.com/products/Ranolazine-dihydrochloride.html		Transmembrane Transporters	C24H35Cl2N3O4	Dihydrochloride	RS-43285	Cl.Cl.COC1=CC=CC=C1OCC(O)CN1CCN(CC(=O)NC2=C(C)C=CC=C2C)CC1 |c:4,6,22,25,27,t:2|	-5.546	438.52
Vincamine	Vincamine, an indole alkaloid found in the leaves of V. minor and C. roseus, is a peripheral vasodilator that increases blood flow to the brain.	26.5457	93.4927	Cancer	2068-78-2	Autophagy,Microtubule Associated	100	108	60	65	http://selleckchem.com/products/Vincristine-Sulfate.html		Cytoskeletal Signaling	C46H58N4O14S	free base	Leurocristine	OS(O)(=O)=O.[H][C@@]12N3CCC11C4=C(C=C(OC)C(=C4)[C@]4(C[C@@]5([H])CN(C[C@](O)(CC)C5)CCC5=C4NC4=C5C=CC=C4)C(=O)OC)N(C=O)[C@@]1([H])[C@](O)([C@H](OC(C)=O)[C@]2(CC)C=CC3)C(=O)OC |r,c:17,35,39,42,44,68,t:11,13|	0.527	360.9
Voriconazole	Voriconazole is a new triazole derivative similar to fluconazole and itraconazole that acts by inhibiting fungal cytochrome P-450-dependent, 14-alpha-sterol demethylase-mediated synthesis of ergosterol.	26.5187	74.4605	Cancer	149647-78-9	Autophagy,HDAC	52	197	<1		http://selleckchem.com/products/Vorinostat-saha.html		Epigenetics	C14H20N2O3	free base	SAHA, MK0683, suberoylanilide hydroxamic acid	ONC(=O)CCCCCCC(=O)NC1=CC=CC=C1 |c:15,17,t:13|	-1.646	482.51
Pamidronate Disodium	Pamidronate Disodium is a nitrogen containing bisphosphonate, used to prevent osteoporosis.	26.5019	106.272	Metabolic Disease	57248-88-1	Others	<1		56	201	http://selleckchem.com/products/Pamidronate-Disodium.html		Others	C3H9NNa2O7P2	Disodium salt	CGP 23339AE	[Na+].[Na+].NCCC(O)(P(O)([O-])=O)P(O)([O-])=O	1.781	392.43
Anisindione	Anisindione is a synthetic anticoagulant and an indanedione derivative.	26.4601	81.235	Others	117-37-3	Others	50	198.208			http://selleckchem.com/products/anisindione.html		Others	C<sub>16</sub>H<sub>12</sub>O<sub>3</sub>		N/A		3.043	378.51
Leflunomide	Leflunomide is a pyrimidine synthesis inhibitor belonging to the DMARD, used as an immunosuppressant agent.	26.4062	95.3938	Inflammation	75706-12-6	Dehydrogenase	54	200	<1		http://selleckchem.com/products/Leflunomide.html		Metabolism	C12H9F3N2O2	free base	HWA486	CC1=C(C=NO1)C(=O)NC1=CC=C(C=C1)C(F)(F)F |c:3,12,14,t:1,10|	3.218	432.98
Lentinan	Lentinan, isolated and purified from a hot water extract of Lentinula edodes fruit bodies, is a fungal polysaccharide immunomodulator with anti-tumor effects.	26.4037	90.1909	Immunology & Inflammation	37339-90-5	Immunology & Inflammation related	100	10			http://selleckchem.com/products/lentinan.html		Immunology & Inflammation	C42H70O35R2	0	A823605, Bromoduline	[$([#1,*])].[$([#1,*])].OC[C@H]1O[C@@H](OC[C@H]2O[C@@H](O[C@@H]3[C@@H](O)[C@H]([#133])O[C@H](CO)[C@H]3O)[C@H](O)[C@@H](O[C@@H]3O[C@H](CO)[C@@H](O)[C@H](O[C@@H]4O[C@H](CO[C@@H]5O[C@H](CO)[C@@H](O)[C@H](O[#133])[C@H]5O)[C@@H](O)[C@H](O[C@@H]5O[C@H](CO)[C@@H](O)[C@H](O)[C@H]5O)[C@H]4O)[C@H]3O)[C@@H]2O)[C@H](O)[C@@H](O)[C@@H]1O	2.071	547.58
Rifampin	Rifampin is a DNA-dependent RNA polymerase inhibitor, used to treat a number of bacterial infections.	26.3436	83.1128	Infection	13292-46-1	DNA/RNA Synthesis	100	122	<1		http://selleckchem.com/products/Rifampin(Rifadin).html		DNA Damage	C43H58N4O12	free base	Rimactane	CO[C@H]1\C=C\O[C@@]2(C)OC3=C(C2=O)C2=C(O)C(\C=N\N4CCN(C)CC4)=C(NC(=O)C(C)=C\C=C\[C@H](C)[C@H](O)[C@@H](C)[C@@H](O)[C@@H](C)[C@H](OC(C)=O)[C@@H]1C)C(O)=C2C(O)=C3C |r,c:9,14,t:3,27,35|	4.29	315.84
Ibutilide Fumarate	Ibutilide Fumarate is a Class III antiarrhythmic agent that is indicated for acute cardioconversion of atrial fibrillation and atrial flutter of a recent onset to sinus rhythm by induction of slow inward sodium current, which prolongs action potential and refractory period of myocardial cells.	26.3379	84.4349	Cardiovascular Disease	122647-32-9	Sodium Channel	89	101	89	101	http://selleckchem.com/products/ibutilide-fumarate.html		Transmembrane Transporters	C44H76N4O10S2	Fumarate	U-70226E	OC(=O)\C=C\C(O)=O.CCCCCCCN(CC)CCCC(O)C1=CC=C(NS(C)(=O)=O)C=C1.CCCCCCCN(CC)CCCC(O)C1=CC=C(NS(C)(=O)=O)C=C1 |c:31,57,t:22,24,48,50|	6.337	412.65
Batimastat (BB-94)	Batimastat (BB-94) is a potent, broad spectrum matrix metalloprotease (MMP) inhibitor for MMP-1, MMP-2, MMP-9, MMP-7 and MMP-3 with IC50 of 3 nM, 4 nM, 4 nM, 6 nM and 20 nM, respectively. Also inhibits the activitity of other metalloproteases, such as ADAM17.	26.3294	91.6759	Cancer	130370-60-4	MMP	96	201	<1		http://selleckchem.com/products/bb-94.html		Proteases	C23H31N3O4S2	free base	N/A	CNC(=O)[C@H](CC1=CC=CC=C1)NC(=O)[C@H](CC(C)C)[C@H](CSC1=CC=CS1)C(=O)NO |r,c:8,10,26,t:6,24|	-1.653	246.19
Ivosidenib (AG-120)	Ivosidenib (AG-120) is an orally available inhibitor of isocitrate dehydrogenase type 1 (IDH1), with potential antineoplastic activity.	26.2869	102.933	Metabolism	1448347-49-6	Dehydrogenase	100	171.538	<1		http://selleckchem.com/products/ag-120-Ivosidenib.html		Metabolism	C28H22ClF3N6O3	free base		FC1=CN=CC(=C1)N([C@H](C(=O)NC1CC(F)(F)C1)C1=C(Cl)C=CC=C1)C(=O)[C@@H]1CCC(=O)N1C1=NC=CC(=C1)C#N |r,c:3,5,20,23,25,39,41,t:1,37|	-0.344	266.25
Sarpogrelate hydrochloride	Sarpogrelate is a selective 5-HT2A antagonist with pKi values of 8.52, 7.43 and 6.57 for 5-HT2A, 5-HT2C and 5-HT2B receptors respectively.	26.2635	79.4028	Neurological Diseases	135159-51-2	5-HT Receptor	93	200	93	200	http://selleckchem.com/products/sarpogrelate-hydrochloride.html		Neuronal Signaling	C24H32ClNO6	hydrochloride	MCI-9042	Cl.COC1=CC=CC(CCC2=C(OCC(CN(C)C)OC(=O)CCC(O)=O)C=CC=C2)=C1 |c:4,9,26,28,30,t:2|	0.338	579.98
Clofazimine	Clofazimine is a rhimophenazine dye, originally developed for the treatment of tuberculosis, it has both antimicrobial and antiinflammatory activity, postulated mechanisms of action include intercalation of clofazimine with bacterial DNA and increasing levels of cellular phospholipase A2.	26.1109	88.4514	Infection	2030-63-9	Phospholipase (e.g. PLA)	5	11	<1		http://selleckchem.com/products/clofazimine.html		Metabolism	C27H22Cl2N4	free base	NSC-141046	CC(C)\N=C1/C=C2N(C3=CC=C(Cl)C=C3)C3=C(C=CC=C3)N=C2C=C/1NC1=CC=C(Cl)C=C1 |c:13,18,20,23,26,35,t:5,8,10,16,30,32|	0	444.43
Tenoxicam	Tenoxicam is a good HO. radicals scavenger with an IC50 of 56.7 μM.	26.0904	92.7549	Cancer	1100598-32-0	c-Met	5	10	<1		http://selleckchem.com/products/emd-1214063.html		Protein Tyrosine Kinase	C29H28N6O2	free base	MSC2156119	CN1CCC(COC2=CN=C(N=C2)C2=CC=CC(CN3N=C(C=CC3=O)C3=CC(=CC=C3)C#N)=C2)CC1 |c:9,11,16,21,23,30,32,36,t:7,14,28|	-0.955	512.94
Clopidol	Clopidol is an antiprotozoal agent.	26.0742	93.3189	Infection	2971-90-6	Anti-infection	1	5	<1		http://selleckchem.com/products/clopidol.html		Microbiology	C7H7Cl2NO	free base	WR 61112	CC1=NC(C)=C(Cl)C(O)=C1Cl |c:8,t:1,4|	-0.527	388.46
Cefpiramide sodium	Cefpiramide sodium (CPMS) is an anionic β-lactam antibiotic. It exhibits antibacterial activity against gram-positive and gram-negative bacteria, in particular, to Pseudomonas aeruginosa, which can result in achronic life-threatening infection in the lungs of cystic fibrosis patients.	26.0588	98.7635	Microbiology	74849-93-7	Anti-infection	100	157.575	100	157.575	http://selleckchem.com/products/cefpiramide-sodium.html		Microbiology	C25H23N8NaO7S2	0	SM-1652, wy-44635		-1.605	165.19
Glucosamine sulfate	Glucosamine sulfate is a dietary supplement commonly used in the treatment of osteoarthritis. It is a type of glycosaminoglycan, which is a naturally occurring major component of joint cartilage and joint fluid.	26.0131	85.8742	Others	29031-19-4	Others	4	14.4274	55	198.377	http://selleckchem.com/products/glucosamine-sulfate.html		Others	C6H15NO9S	sulfate	D-Glucosaminesulfate, D-Glucosamine sulphate	OS(O)(=O)=O.N[C@@H](C=O)[C@@H](O)[C@H](O)[C@H](O)CO	7.397	593.22
Paritaprevir (ABT-450)	Paritaprevir (ABT-450) is a nonstructural (NS) protein 3/4A protease inhibitor.	26.0023	105.525	Proteases	1216941-48-8	HCV Protease	100	130.569			http://selleckchem.com/products/paritaprevir-abt-450.html		Proteases	C40H43N7O7S	free base	N/A	[H][C@@]12C[C@H](CN1C(=O)[C@H](CCCCC\C=C/[C@@H]1C[C@]1(NC2=O)C(=O)NS(=O)(=O)C1CC1)NC(=O)C1=CN=C(C)C=N1)OC1=NC2=C(C=CC=C2)C2=C1C=CC=C2	3.049	379.43
Sotagliflozin (LX4211)	Sotagliflozin (LX4211) is an oral dual SGLT1/SGLT2 inhibitor with IC50 of 36 nM and 1.8 nM, respectively. Phase 3.	25.9974	89.312	Neurological Disease	959-24-0	Adrenergic Receptor	61	198	61	198	http://selleckchem.com/products/Sotalol-hydrochloride(Betapace).html		Neuronal Signaling	C12H21ClN2O3S	Hydrochloride	N/A	Cl.CC(C)NCC(O)C1=CC=C(NS(C)(=O)=O)C=C1 |c:16,t:7,9|	0.899	236.31
Alprostadil	Alprostadil is used as a drug in the treatment of erectile dysfunction and has vasodilatory properties. It is a Prostaglandin Analog and Prostaglandin E1 Agonist.	25.954	89.7074	Endocrinology	745-65-3	Immunology & Inflammation related	71	200	<1		http://selleckchem.com/products/Alprostadil(Caverject).html		Immunology & Inflammation	C20H34O5	free base	Prostaglandin-E1	CCCCC[C@H](O)\C=C\[C@H]1[C@H](O)CC(=O)[C@@H]1CCCCCCC(O)=O |r|	3.383	366.49
Diphenylpyraline HCl	Diphenylpyraline hydrochloride (DPP) is an internationally available antihistamine that produces therapeutic antiallergic effects by binding to <b>histamine H₁ receptors</b>.	25.9002	91.1095	Others	132-18-3	Others	63	198.207	63	198.207	http://www.selleckchem.com/products/diphenylpyraline-hcl.html		Others	C19H24ClNO	hydrochloride	N/A	Cl.CN1CCC(CC1)OC(C1=CC=CC=C1)C1=CC=CC=C1 |c:12,14,19,21,t:10,17|	3.846	297.41
Cinacalcet HCl	Cinacalcet HCl represents a new class of compounds for the treatment of hyperparathyroidism.	25.8819	79.9597	Endocrinology	364782-34-3	CaSR	79	201	<1		http://selleckchem.com/products/Cinacalcet-hydrochloride.html		GPCR & G Protein	C22H23ClF3N	Hydrochloride	AMG-073 HCl	Cl.[H][C@](C)(NCCCC1=CC(=CC=C1)C(F)(F)F)C1=CC=CC2=C1C=CC=C2 |r,c:9,11,20,22,25,27,t:7,18|	4.228	333.88
Azacitidine	Azacitidine is a nucleoside analogue of cytidine that specifically inhibits DNA methylation by trapping DNA methyltransferases.	25.8765	72.5149	Cancer	320-67-2	DNA Methyltransferase	48	197	<1		http://selleckchem.com/products/Azacitidine(Vidaza).html		DNA Damage	C8H12N4O5	free base	NSC 102816	NC1=NC(=O)N(C=N1)[C@@H]1O[C@H](CO)[C@@H](O)[C@H]1O |r,c:6,t:1|	5.703	528.53
Fluvoxamine maleate	Fluvoxamine Maleate is a selective serotonin (5-HT) reuptake inhibitor (SSRI), used in the treatment of obsessive-compulsive disorder.	25.8648	85.6504	Neurological Disease	61718-82-9	5-HT Receptor	87	200	<1		http://selleckchem.com/products/Fluvoxamine-maleate.html		Neuronal Signaling	C19H25F3N2O6	Maleate	MK-264	OC(=O)\C=C/C(O)=O.COCCCC\C(C1=CC=C(C=C1)C(F)(F)F)=N/OCCN |c:16,18,t:14|	3.648	416.86
Zofenopril calcium	Zofenopril calcium is an angiotensin-converting enzyme (ACE) inhibitor that protects the heart and helps reduce high blood pressure.	25.8368	93.2163	Neurological Disease	139264-17-8	5-HT Receptor	58	202	<1		http://selleckchem.com/products/Zolmitriptan(Zomig).html		Neuronal Signaling	C16H21N3O2	free base	N/A	CN(C)CCC1=CNC2=C1C=C(C[C@H]1COC(=O)N1)C=C2 |r,c:8,21,t:5,11|	4.435	325.87
Atomoxetine HCl	Atomoxetine is a selective norepinephrine (NE) transporter inhibitor with Ki of 5 nM, with 15- and 290-fold lower affinity for human 5-HT and DA transporters.	25.6015	95.154	Neurological Disease	82248-59-7	5-HT Receptor	58	199	2	7	http://selleckchem.com/products/atomoxetine-hydrochloride.html		Neuronal Signaling	C17H22ClNO	HCl	LY 139603 HCl	Cl.CNCC[C@@H](OC1=CC=CC=C1C)C1=CC=CC=C1 |r,c:8,10,16,18,t:6,14|	-1.151	254.24
Clozapine	Clozapine is an atypical antipsychotic drug by acting as a 5-HT antagonist, used in the treatment of schizophrenia.	25.5897	88.793	Cardiovascular Disease	5786-21-0	5-HT Receptor	65	199	<1		http://selleckchem.com/products/Clozapine(Clozaril).html		Neuronal Signaling	C18H19ClN4	free base	HF 1854, LX 100-129	CN1CCN(CC1)C1=NC2=C(NC3=C1C=CC=C3)C=CC(Cl)=C2 |c:10,13,16,18,21,24,t:8|	6.582	469.66
Vardenafil HCl Trihydrate	Vardenafil HCl Trihydrate is a new type PDE inhibitor with IC50 of 0.7 and 180 nM for PDE5 and PDE1, respectively.	25.5788	95.2633	Neurological Diseases	375815-87-5	AChR	1	3	72	199	http://selleckchem.com/products/Varenicline-tartrate.html		Neuronal Signaling	C17H19N3O6	Tartrate	CP 526555-18	O[C@H]([C@@H](O)C(O)=O)C(O)=O.C1C2CNCC1C1=C2C=C2N=CC=NC2=C1 |r,c:16,21,23,26,t:19|	2.477	402.48
Cimetidine	Cimetidine, a histamine congener, competitively inhibits histamine binding to histamine H2 receptors.	25.4449	86.5886	Inflammation	51481-61-9	Histamine Receptor	51	202	<1		http://selleckchem.com/products/Cimetidine(Tagamet).html		Neuronal Signaling	C10H16N6S	free base	SKF-92334	CN\C(NCCSCC1=C(C)NC=N1)=N/C#N |c:8,12|	-1.043	60.06
Foscarnet Sodium	Foscarnet Sodium inhibits viral RNA polymerases, reverse transcriptase, and DNA polymerases through noncompetitive inhibition with dNTPs.	25.4036	83.3657	Infection	63585-09-1	Reverse Transcriptase	7	36	3	16	http://selleckchem.com/products/foscarnet-sodium.html		Microbiology	CNa3O5P	Sodium	Phosphonoformate	[Na+].[Na+].[Na+].[O-]C(=O)P([O-])([O-])=O	4.981	381.68
Dimethyl Fumarate	Dimethyl fumarate is the methyl ester of fumaric acid, used to treat people with relapsing forms of multiple sclerosis.	25.3768	92.9719	Inflammation	624-49-7	Others	29	201	<1		http://selleckchem.com/products/dimethyl-Fumarate.html		Others	C6H8O4	free base	N/A	COC(=O)\C=C\C(=O)OC	3.722	444.7
Salicylic acid	Salicylic acid is a beta hydroxy acid that occurs as a natural compound in plants which is an inhibitor of ethylene biosynthesis and cyclooxygenase activity.	25.3006	110.342	Cardiovascular Disease/Inflammation	69-72-7	COX	27	195	<1		http://selleckchem.com/products/salicylic-acid.html		Neuronal Signaling	C7H6O3	free base	2-Hydroxybenzoic acid	OC(=O)C1=C(O)C=CC=C1 |c:3,6,8|	1.123	174.2
Lapatinib ditosylate monohydrate	Lapatinib Ditosylate is the ditosylate salt of lapatinib, a synthetic, orally-active quinazoline with potential antineoplastic activity. Lapatinib reversibly blocks phosphorylation of the epidermal growth factor receptor (EGFR), ErbB2, and the Erk-1 and-2 and AKT kinases; it also inhibits cyclin D protein levels in human tumor cell lines and xenografts. EGFR and ErbB2 have been implicated in the …	25.2306	89.5749	Others	388082-78-8	Others	100	105.991	-1	-1.05991	http://selleckchem.com/products/.html		Others	C43H44ClFN4O11S3	ditosylate monohydrate	Tykerb Ditosylate		2.286	738.27
Oxaliplatin	Oxaliplatin inhibits DNA synthesis by conforming DNA adducts in RT4, TCCSUP, A2780, HT-29, U-373MG, U-87MG, SK-MEL-2, and HT-144 cells.	25.1486	67.8895	Cancer	61825-94-3	DNA/RNA Synthesis			3	8	http://selleckchem.com/products/Eloxatin.html		DNA Damage	C8H14N2O4Pt	free base	L-OHP	[Pt++].[O-]C(=O)C([O-])=O.N[C@@H]1CCCC[C@H]1N |r|	2.286	738.274
Eltrombopag	Eltrombopag, a member of the biarylhydrazone class, is a nonpeptide agonist of the thrombopoietin receptor (TpoR), used to treat chronic hepatitis C-associated thrombocytopenia and chronic immune (idiopathic) thrombocytopenia (ITP).	25.1373	86.7302	Others	496775-61-2	Thrombin	26	59	<1		http://selleckchem.com/products/eltrombopag.html		Others	C25H22N4O4	Free Base	N/A	CC1=NN(C(=O)C\1=N/NC1=CC=CC(C2=CC(=CC=C2)C(O)=O)=C1O)C1=CC=C(C)C(C)=C1 |c:12,17,19,24,34,t:1,10,15,28,30|	4.381	315.67
Milnacipran HCl	Milnacipran inhibits both norepinephrine transporter (NET) and norepinephrine transporter (SERT) with IC50 of 77 nM and 420 nM, respectively.	25.0964	95.1303	Endocrinology	101152-94-7	5-HT Receptor	57	202	57	202	http://selleckchem.com/products/milnacipran-hydrochloride.html		Neuronal Signaling	C15H23ClN2O	HCl	N/A	Cl.CCN(CC)C(=O)[C@@]1(C[C@@H]1CN)C1=CC=CC=C1 |r,c:15,17,t:13|	2.624	348.39
Tocofersolan	Tocofersolan is a synthetic version of vitamin E.	25.0686	82.936	Cancer	540737-29-9	JAK	100	198	<1		http://selleckchem.com/products/CP-690550.html		JAK/STAT	C22H28N6O8	Citrate	N/A	OC(=O)CC(O)(CC(O)=O)C(O)=O.C[C@@H]1CCN(C[C@@H]1N(C)C1=C2C=CNC2=NC=N1)C(=O)CC#N |r,c:22,24,28,30|	-3.046	236.64
Vitamin C	Vitamin C is a water-soluble vitamin indicated for the prevention and treatment of scurvy.	25.0545	81.5971	Endocrinology	50-14-6	DNA/RNA Synthesis	20	50	<1		http://selleckchem.com/products/vitamin-d2-ergocalciferol.html		DNA Damage	C28H44O	free base	Ergocalciferol	[H][C@@]12CC[C@H]([C@H](C)\C=C\[C@H](C)C(C)C)[C@@]1(C)CCC\C2=C/C=C1/C[C@@H](O)CCC1=C |r|	4.956	631.66
Bimatoprost	Bimatoprost is a prostaglandin analog used topically (as eye drops) to control the progression of glaucoma and in the management of ocular hypertension.	25.0309	89.0199	Others	155206-00-1	Immunology & Inflammation related	36	87	<1		http://selleckchem.com/products/Bimatoprost.html		Immunology & Inflammation	C25H37NO4	free base	N/A	CCNC(=O)CCC\C=C/C[C@H]1[C@@H](O)C[C@H](O)[C@@H]1\C=C\C(O)CCC1=CC=CC=C1 |r,c:27,29,t:25|	5.742	563.64
Valbenazine tosylate	vesicular monoamine transporter 2 (VMAT2) inhibitor	25.0264	87.2571	Neurological Disease	181695-72-7	COX	63	200	<1		http://selleckchem.com/products/valdecoxib.html		Neuronal Signaling	C16H14N2O3S	free base	N/A	CC1=C(C(=NO1)C1=CC=CC=C1)C1=CC=C(C=C1)S(N)(=O)=O |c:3,9,11,16,18,t:1,7,14|	4.104	653.57
Flutamide	Flutamide is an antiandrogen drug, with its active metablolite binding at androgen receptor with Ki values of 55 nM, and primarily used to treat prostate cancer.	24.9662	83.6189	Cancer	13311-84-7	Androgen Receptor	55	199	<1		http://selleckchem.com/products/Flutamide(Eulexin).html		Endocrinology & Hormones	C11H11F3N2O3	free base	SCH-13521	CC(C)C(=O)NC1=CC(=C(C=C1)[N+]([O-])=O)C(F)(F)F |c:8,10,t:6|	7.424	882.017
Glucagon HCl	Glucagon HCl stimulates glycogenolysis in the liver, used as the hydrochloride salt as an antihypoglycemic and as an adjunct in gastrointestinal radiography.	24.9564	97.1148	Angiogenesis	16941-32-5	5-alpha Reductase				10	http://selleckchem.com/products/glucagon-hydrochloride.html		Angiogenesis	<p>C<sub>153</sub>H<sub>225</sub>N<sub>43</sub>O<sub>49</sub>S</p>		H-His-Ser-Gln-Gly-Thr-Phe-Thr-Ser-Asp-Tyr-Ser-Lys-Tyr-Leu-Asp-Ser-Arg-Arg-Ala-Gln-Asp-Phe-Val-Gln-Trp-Leu-Met-Asn-Thr-OH		4.929	463.43
Acamprosate Calcium	Acamprosate, calcium acetylhomotaurinate, is a synthetic compound with a chemical structure similar to the amino acid neurotransmitter gamma-aminobutyric acid (GABA) and the amino acid neuromodulator taurine.	24.9079	83.2879	Neurological Diseases	77337-73-6	GABA Receptor	<1		40	200	http://selleckchem.com/products/acamprosate-calcium.html		Transmembrane Transporters	C5H10NO4RS-	calcium salt	N-Acetylhomotaurine Calcium, calcium acetylhomotaurinate	[*].CC(=O)NCCCS([O-])(=O)=O |$?0.5Ca2+?_R0;;;;;;;;;;;$|	3.808	404.54
Lomefloxacin	Lomefloxacin HCl is a fluoroquinolone antibiotic.	24.8187	87.9964	Infection	98079-51-7	Bacterial	7	19.9233	-1	-2.84618	http://selleckchem.com/products/.html		Infection	C17H19F2N3O3	free base			0	302.19
Carbenicillin disodium	Carbenicillin is a semi-synthetic penicillin antibiotic which interferes with cell wall synthesis of gram-negative bacteria while displaying low toxicity.	24.8183	98.4337	Infection	4800-94-6	Anti-infection	5	12	84	199	http://selleckchem.com/products/carbenicillin-disodium.html		Microbiology	C17H16N2Na2O6S	Disodium	BRL-2064	[Na+].[Na+].[H][C@]12SC(C)(C)[C@@H](N1C(=O)[C@H]2NC(=O)C(C([O-])=O)C1=CC=CC=C1)C([O-])=O |r,c:22,24,t:20|	4.702	442.47
Pramipexole dihydrochloride	Pramipexole dihydrochloride is a dopamine agonist of the non-ergoline class indicated for treating Parkinson's disease (PD) and restless legs syndrome (RLS) with Ki values of 3.9 nM, 2.2 nM, 0.5 nM and 5.1 nM for D2S receptor, D2L receptor, D3 receptor and D4 receptor.	24.799	80.8362	Neuronal Signaling	104632-25-9	Dopamine Receptor	56	197			http://selleckchem.com/products/pramipexole-dihydrochloride.html		Neuronal Signaling	C10H19Cl2N3S	dihydrochloride	N/A	Cl.Cl.CCCN[C@H]1CCC2=C(C1)SC(N)=N2	-0.151	564.63
Losmapimod (GW856553X)	Losmapimod (GW856553X) is a selective, potent, and orally active p38 MAPK inhibitor with pKi of 8.1 and 7.6 for p38α and p38β, respectively. Phase 3.	24.7716	84.2151	Respiratory Disease	585543-15-3	p38 MAPK	76	198	<1		http://selleckchem.com/products/losmapimod-gw856553x.html		MAPK	C22H26FN3O2	free base	GW856553, GSK-AHAB	CC1=C(F)C=C(C=C1C1=CC=C(C=N1)C(=O)NCC(C)(C)C)C(=O)NC1CC1 |c:1,4,6,11,13,t:9|	1.308	569.65
Venlafaxine HCl	Venlafaxine HCl is an arylalkanolamine serotonin-norepinephrine reuptake inhibitor (SNRI), used to treat major depressive disorder (MDD), generalised anxiety disorder (GAD), panic disorder and social phobia.	24.7186	73.4814	Cardiovascular Disease	152-11-4	Calcium Channel	98	200	50	102	http://selleckchem.com/products/verapami-hcl.html		Transmembrane Transporters	C27H39ClN2O4	Hydrochloride	N/A	Cl.COC1=CC=C(CCN(C)CCCC(C#N)(C(C)C)C2=CC=C(OC)C(OC)=C2)C=C1OC |c:27,30,t:2,4,19,21|	4.665	447.88
Trilostane	Trilostane is an inhibitor of 3β-hydroxysteroid dehydrogenase used in the treatment of Cushing’s syndrome.	24.6904	92.6226	Gastroenterology	39133-31-8	Opioid Receptor	50	129	<1		http://selleckchem.com/products/trimebutine.html		Neuronal Signaling	C22H29NO5	free base	Mebutin	CCC(COC(=O)C1=CC(OC)=C(OC)C(OC)=C1)(N(C)C)C1=CC=CC=C1 |c:17,25,27,t:7,11,23|	2.492	302.415
Eprazinone 2HCl	Eprazinone is a mucolytic.	24.6194	94.8683	Respiratory Disease	10402-53-6	Others	1	2	18	40	http://selleckchem.com/products/eprazinone-2hcl.html		Others	C24H34Cl2N2O2	HCl	NSC 317935	Cl.Cl.CCOC(CN1CCN(CC(C)C(=O)C2=CC=CC=C2)CC1)C1=CC=CC=C1 |c:16,18,26,28,t:14,24|	-0.464	534.559
Pirenzepine dihydrochloride	Pirenzepine is an antimuscarinic agent which inhibits gastric acid secretion at lower doses than are required to affect gastrointestinal motility, salivary, central nervous system, cardiovascular, ocular and urinary functions.	24.6113	94.6825	Gastroenterology	29868-97-1	AChR	1	2	84	198	http://selleckchem.com/products/pirenzepine-dihydrochloride.html		Neuronal Signaling	C19H23Cl2N5O2	dihydrochloride	N/A	Cl.Cl.CN1CCN(CC(=O)N2C3=NC=CC=C3NC(=O)C3=C2C=CC=C3)CC1 |c:11,13,19,22,24,t:9|	1.839	450.91
Niflumic acid	Niflumic acid is an inhibitor of cyclooxygenase-2 used for joint and muscular pain.	24.5206	89.996	Infection	4394-00-7	COX,GABA Receptor	56	198	<1		http://selleckchem.com/products/niflumic-acid.html		Neuronal Signaling	C13H9F3N2O2	free base	N/A	OC(=O)C1=CC=CN=C1NC1=CC=CC(=C1)C(F)(F)F |c:5,7,13,15,t:3,11|	3.017	569.5
Sitagliptin phosphate monohydrate	Sitagliptin phosphate monohydrate is a potent inhibitor of DPP-IV with IC50 of 19 nM in Caco-2 cell extracts.	24.5065	89.6357	Metabolic Disease	654671-77-9	DPP-4	100	191	41	78	http://selleckchem.com/products/Sitagliptin.html		Proteases	C16H20F6N5O6P	phosphate &monohydrate	MK-0431	O.OP(O)(O)=O.N[C@@H](CC(=O)N1CCN2C(C1)=NN=C2C(F)(F)F)CC1=C(F)C=C(F)C(F)=C1 |r,c:15,17,25,32,t:28|	-0.68	247.25
Pilocarpine HCl	Pilocarpine HCl is a nonselective muscarinic acetylcholine receptor agonist used to produce an experimental model of epilepsy.	24.4303	79.6793	Others	54-71-7	AChR	48	196	48	196	http://selleckchem.com/products/pilocarpine-hcl.html		Neuronal Signaling	C11H17ClN2O2	Hydrochloride	NSC 5746 HCl	Cl.CC[C@H]1[C@@H](CC2=CN=CN2C)COC1=O |r,c:7,t:5|	-0.502	492.52
Tacrine HCl	Tacrine is a centrally acting anticholinesterase and indirect cholinergic agonist.	24.3466	84.2712	Neuronal Signaling	206658-92-6	AChR	50	252	50	252	http://selleckchem.com/products/tacrine-hydrochloride-hydrate.html		Neuronal Signaling	C13H14N2R2	hydrochloride hydrate	Tacrine, Tetrahydroaminacrine, Tetrahydroaminoacridine	[*].[*].NC1=C2C=CC=CC2=NC2=C1CCCC2 |$?xHCl?_R0;?xH2O?_R0;;;;;;;;;;;;;;;$,c:1,3,5,8,10|	-1.53	348.4
Amonafide	Amonafide produces protein-associated DNA-strand breaks through a topoisomerase II-mediated reaction, but does not produce topoisomerase I-mediated DNA cleavage. Phase 3.	24.2937	49.4363	Cancer	69408-81-7	Topoisomerase	57	201	<1		http://selleckchem.com/products/Amonafide.html		DNA Damage	C16H17N3O2	free base	NSC308847,AS1413	CN(C)CCN1C(=O)C2=CC(N)=CC3=CC=CC(C1=O)=C23 |c:11,15,t:8,13,20|	4.878	473.38
Flopropione	Flopropione is a spasmolytic or antispasmodic agent, and acts as a 5-HT1A receptor antagonist.	24.1191	81.6924	Neurological Diseases	2295-58-1	5-HT Receptor	36	198	<1		http://selleckchem.com/products/flopropione.html		Neuronal Signaling	C9H10O4	free base	N/A	CCC(=O)C1=C(O)C=C(O)C=C1O |c:4,10,t:7|	3.645	540.01
Clindamycin palmitate HCl	Clindamycin palmitate HCl is a water soluble hydrochloride salt of the ester of clindamycin and palmitic acid and a lincosamide antibiotic.	24.0941	104.443	Infection	25507-04-4	Others	140	200	140	200	http://selleckchem.com/products/clindamycin-palmitate-hcl.html		Others	C34H64Cl2N2O6S	Hydrochloride	N/A	Cl.CCCCCCCCCCCCCCCC(=O)OC1C(O)C(O)C(OC1SC)C(NC(=O)C1CC(CCC)CN1C)C(C)Cl	-1.483	320.32
Diclofenac Potassium	Diclofenac potassium is a nonsteroidal anti-inflammatory drug taken to reduce inflammation and as an analgesic reducing pain in certain conditions.	24.0507	92.71	Inflammation	15307-81-0	Immunology & Inflammation related	69	206	10	30	http://selleckchem.com/products/diclofenac-potassium.html		Immunology & Inflammation	C14H10Cl2KNO2	Potassium	CGP-45840B	[K+].[O-]C(=O)CC1=CC=CC=C1NC1=C(Cl)C=CC=C1Cl |c:6,8,12,15,17,t:4|	-0.749	347.34
Allylthiourea	Allylthiourea is a metabolic inhibitor that selective inhibits ammonia oxidation.	24.0031	75.9677	Metabolic Disease	109-57-9	Others	23	198	<1		http://selleckchem.com/products/allylthiourea.html		Others	C4H8N2S	free base	N/A	NC(=S)NCC=C	0
Bilastine	Bilastine is a new, well-tolerated, nonsedating H1 receptor antihistamine and has a rapid onset and prolonged duration of action.	23.9753	94.201	Neuronal Signaling	202189-78-4	Histamine Receptor	1	2	<1		http://selleckchem.com/products/bilastine.html		Neuronal Signaling	C28H37N3O3	free base	N/A	CCOCCN1C(=NC2=C1C=CC=C2)C1CCN(CCC2=CC=C(C=C2)C(C)(C)C(O)=O)CC1	5.656	470.68
Pantoprazole	Pantoprazole is a proton pump inhibitor used for short-term treatment of erosion and ulceration of the esophagus caused by gastroesophageal reflux disease.	23.969	92.6843	Gastroenterology	102625-70-7	Proton Pump	76	198	<1		http://selleckchem.com/products/pantoprazole-protonix.html		Transmembrane Transporters	C16H15F2N3O4S	free base	N/A	COC1=C(OC)C(CS(=O)C2=NC3=CC=C(OC(F)F)C=C3N2)=NC=C1 |c:2,20,24,26,t:10,12,14|	0	359.39
Vitamin A Acetate	Vitamin A is a group of unsaturated nutritional hydrocarbons, that includes retinol, retinal, retinoic acid, and several provitamin A carotenoids, among which beta-carotene is the most important.	23.9422	91.0043	Metabolic Disease	68-19-9	Vitamin	75	55	6	4	http://selleckchem.com/products/Vitamin-B12.html		Metabolism	C63H88CoN14O14P	free base	Cobalamin, Cyanocobalamin	[Co++]C#N.[H][C@]12N=C(\C(C)=C3/N=C(/C=C4\N=C(\C(C)=C5/[N-][C@]1(C)[C@@](C)(CC(N)=O)[C@@H]5CCC(N)=O)[C@@](C)(CC(N)=O)[C@@H]4CCC(N)=O)C(C)(C)[C@@H]3CCC(N)=O)[C@](C)(CCC(=O)NC[C@@H](C)OP([O-])(=O)O[C@@H]1[C@@H](CO)O[C@@H]([C@@H]1O)N1C=NC3=C1C=C(C)C(C)=C3)[C@H]2CC(N)=O |r,c:7,11,16,83,85,92,t:4,9,13,88|	1.658	305.29
Sotrastaurin	Sotrastaurin is a potent and selective pan-PKC inhibitor, mostly for PKCθ with Ki of 0.22 nM in a cell-free assay inactive to PKCζ. Phase 2.	23.9321	86.8678	Infection	110871-86-8	Anti-infection	9	23	<1		http://selleckchem.com/products/sparfloxacin.html		Microbiology	C19H22F2N4O3	free base	AT-4140,CI-978,PD 131501	C[C@H]1CN(C[C@@H](C)N1)C1=C(F)C2=C(C(=O)C(=CN2C2CC2)C(O)=O)C(N)=C1F |r,c:9,16,28,t:12|	-1.404	277.28
Entecavir Hydrate	Entecavir, a new deoxyguanine nucleoside analogue, is a selective inhibitor of the replication of the hepatitis B virus (HBV).	23.9027	90.4784	Infection	209216-23-9	Reverse Transcriptase	59	200	<1		http://selleckchem.com/products/Entecavir.html		Microbiology	C12H17N5O4	Hydrate	N/A	O.NC1=NC(=O)C2=C(N1)N(C=N2)C1C[C@H](O)[C@@H](CO)C1=C |r,c:5,10,t:1,@@:9|	-1.611	295.29
Acetazolamide	Acetazolamide, a potent carbonic anhydrase (CA) inhibitor, is commonly used in clinical practice as an immediate and readily available option for acute reduction of intraocular pressure(IOP).	23.8758	76.1622	Neurological Disease	59-66-5	Carbonic Anhydrase	44	198	<1		http://selleckchem.com/products/acetazolamide.html		Metabolism	C4H6N4O3S2	free base	Diamox	CC(=O)NC1=NN=C(S1)S(N)(=O)=O |c:6,t:4|	2.071	376.41
Fluoxetine HCl	Fluoxetine is a selective serotonin-reuptake inhibitor (SSRI) at the neuronal membrane, used in the treatment of depression.	23.839	80.4846	Neurological Disease	56296-78-7	5-HT Receptor	69	200	4	12	http://selleckchem.com/products/Fluoxetine-hydrochloride.html		Neuronal Signaling	C17H19ClF3NO	Hydrochloride	Lilly110140	Cl.CNCCC(OC1=CC=C(C=C1)C(F)(F)F)C1=CC=CC=C1 |c:8,10,19,21,t:6,17|	2.949	411.46
Silibinin	Silibinin, the main flavonoid extracted from the milk thistle Silybum marianum, displays hepatoprotective properties in acute and chronic liver injury.	23.7219	85.3613	Cancer	22888-70-6	Others	96	199	<1		http://selleckchem.com/products/Silibinin(Silybin).html		Others	C25H22O10	free base	Silybin	COC1=CC(=CC=C1O)[C@H]1OC2=CC(=CC=C2O[C@@H]1CO)[C@H]1OC2=CC(O)=CC(O)=C2C(=O)[C@@H]1O |r,c:4,6,14,16,29,32,t:2,12,26|	4.952	560.64
Isoprenaline HCl	Isoprenaline is a non-selective beta-adrenergic receptor agonist, used for the treatment of bradycardia and heart block.	23.6663	96.6638	Neurological Disease	51-30-9	Adrenergic Receptor	50	202	50	202	http://selleckchem.com/products/Isoprenaline-hydrochloride.html		Neuronal Signaling	C11H18ClNO3	Hydrochloride	NCI-c55630	Cl.CC(C)NCC(O)C1=CC=C(O)C(O)=C1 |c:13,t:7,9|	4.954	464.44
Nimodipine	Nimodipine is a dihydropyridine calcium channel blocker and an autophagy inhibitor, used in the treatment of high blood pressure.	23.6166	97.1731	Cardiovascular Disease	66085-59-4	Autophagy,Calcium Channel	84	201	<1		http://selleckchem.com/products/Nimodipine(Nimotop).html		Transmembrane Transporters	C21H26N2O7	free base	BAY E 9736	COCCOC(=O)C1=C(C)NC(C)=C(C1C1=CC=CC(=C1)[N+]([O-])=O)C(=O)OC(C)C |c:7,12,18,20,t:16|	4.32	515.61
Anamorelin	Anamorelin (ONO-7643, RC-1291, ST-1291) is an orally active, high-affinity, selective agonist of the ghrelin receptor with an EC50 value of 0.74 nM in the HEK293/GRLN FLIPR assay.	23.5777	79.8912	Others	249921-19-5	Others	100	182.916	<1		http://selleckchem.com/products/anamorelin.html		Others	C31H42N6O3	free base	ONO-7643, RC-1291, ST-1291	CN(C)N(C)C(=O)[C@@]1(CC2=CC=CC=C2)CCCN(C1)C(=O)[C@@H](CC1=CNC2=C1C=CC=C2)NC(=O)C(C)(C)N	0.378	438.23
Ambrisentan	Ambrisentan is a highly selective antagonist of the endothelin-1 type A receptor, used in the treatment of pulmonary arterial hypertension (PAH).	23.4582	93.7839	Neurological Disease	177036-94-1	Endothelin Receptor	76	201	<1		http://selleckchem.com/products/ambrisentan.html		GPCR & G Protein	C22H22N2O4	free base	LU-208075,BSF-208075	COC([C@H](OC1=NC(C)=CC(C)=N1)C(O)=O)(C1=CC=CC=C1)C1=CC=CC=C1 |r,c:8,11,19,21,26,28,t:5,17,24|	3.442	319.4
Benazepril HCl	Benazepril HCl is a novel angiotensin I converting enzyme inhibitor, used primarily in treatment of hypertension.	23.4437	97.4326	Cardiovascular Disease	86541-74-4	RAAS	92	200	19	41	http://selleckchem.com/products/Benazepril-hydrochloride.html		Endocrinology & Hormones	C24H29ClN2O5	Hydrochloride	CGS 14824A HCl	Cl.CCOC(=O)[C@H](CCC1=CC=CC=C1)N[C@H]1CCC2=C(C=CC=C2)N(CC(O)=O)C1=O |r,c:10,12,21,23,t:8,19|	4.528	295.85
Sodium 4-aminohippurate Hydrate		23.4361	91.1565	Neurological Disease	6018-19-5	NF-κB	42	199	42	199	http://selleckchem.com/products/aminosalicylate-sodium.html		NF-κB	C7H6NNaO3	Sodium Salt	N/A	[Na+].NC1=CC(O)=C(C=C1)C([O-])=O |c:4,6,t:1|	3.164	285.77
Bisoprolol fumarate	Bisoprolol fumarate is a selective type β1 adrenergic receptor blocker.	23.4302	76.9376	Cardiovascular Disease	104344-23-2	Adrenergic Receptor	88	199	88	199	http://selleckchem.com/products/Bisoprolol-Fumarate.html		Neuronal Signaling	C22H35NO8	fumarate	EMD33512	OC(=O)\C=C\C(O)=O.CC(C)NCC(O)COC1=CC=C(COCCOC(C)C)C=C1 |c:28,t:16,18|	-3.996	333.29
Tranexamic Acid	Tranexamic Acid is an antifibrinolytic for blocking lysine-binding sites of plasmin and elastase-derived plasminogen fragments with IC50 of 5 mM.	23.2649	89.658	Respiratory Disease	53902-12-8	Immunology & Inflammation related	66	202	<1		http://selleckchem.com/products/Tranilast.html		Immunology & Inflammation	C18H17NO5	free base	SB 252218	COC1=C(OC)C=C(\C=C\C(=O)NC2=CC=CC=C2C(O)=O)C=C1 |c:2,15,17,23,t:6,13|	0.754	219.67
Calcipotriene	Calcipotriene is a synthetic derivative of calcitriol, a form of vitamin D. It can induce differentiation and suppresses proliferation of keratinocytes, reversing abnormal keratinocyte changes in psoriasis, and lead to normalization of epidermal growth.	23.2576	84.9676	Metabolic Disease	112965-21-6	Others	82	199	<1		http://selleckchem.com/products/calcipotriene.html		Others	C27H40O3	free base	Calcipotriol	[H][C@@]1(CC[C@]2([H])[C@]1(C)CCC\C2=C/C=C1/C[C@@H](O)C[C@H](O)C1=C)[C@H](C)\C=C\[C@@H](O)C1CC1 |r|	0.338	579.98
Eletriptan HBr	Eletriptan is a selective 5-HT1B and 5-HT1D receptor agonist with Ki of 0.92 nM and 3.14 nM, respectively.	23.1789	93.9956	Neurological Disease	177834-92-3	5-HT Receptor	93	201	<1		http://selleckchem.com/products/eletriptan-hydrobromide.html		Neuronal Signaling	C22H27BrN2O2S	HBr	UK-116044	Br.CN1CCC[C@@H]1CC1=CNC2=C1C=C(CCS(=O)(=O)C1=CC=CC=C1)C=C2 |r,c:11,23,25,28,t:8,14,21|	0	414.49
Amlodipine Besylate	Amlodipine Besylate is a long-acting calcium channel blocker, used to lower blood pressure and prevent chest pain.	23.1695	78.9196	Istin	111470-99-6	Calcium Channel	113	199	<1		http://selleckchem.com/products/Amlodipine-besylate(Norvasc).html		Transmembrane Transporters	C26H31ClN2O8S	Besylate	N/A	OS(=O)(=O)C1=CC=CC=C1.CCOC(=O)C1=C(COCCN)NC(C)=C(C1C1=C(Cl)C=CC=C1)C(=O)OC |c:6,8,15,24,28,31,33,t:4|	4.838	453.44
Norethindrone	Norethindrone is a synthetic progestin, which mimic the actions of the endogenous ovarian hormone progesterone.	23.109	94.5827	Neurological Disease	68-22-4	Others	60	201	<1		http://selleckchem.com/products/norethindrone-norethisterone.html		Others	C20H26O2	free base	Norethisterone	[H][C@@]12CC[C@@](O)(C#C)[C@@]1(C)CC[C@]1([H])[C@@]3([H])CCC(=O)C=C3CC[C@@]21[H] |r,c:21|	-5.437	248.19
Tiletamine Hydrochloride	an antagonist of the estrogen receptor alpha (ER-alpha) signaling pathway	23.1012	95.6951	Infection	108050-54-0	Anti-infection	100	115	8	9	http://selleckchem.com/products/tilmicosin.html		Microbiology	C46H80N2O13	free base	EL 870	CC[C@H]1OC(=O)C[C@@H](O)[C@H](C)[C@@H](O[C@@H]2O[C@H](C)[C@@H](O)[C@@H]([C@H]2O)N(C)C)[C@@H](CCN2C[C@@H](C)C[C@@H](C)C2)C[C@@H](C)C(=O)\C=C\C(C)=C\[C@@H]1CO[C@@H]1O[C@H](C)[C@@H](O)[C@@H](OC)[C@H]1OC |r,t:43,46|	4.418	520.62
Novobiocin Sodium	Novobiocin Sodium is an aminocoumarin antibiotic that targets bacterial DNA gyrase (TopoIV), used to treat susceptible gram positive bacteria.	23.0909	86.2179	Cardiovascular Disease	1476-53-5	Topoisomerase	100	158	100	158	http://selleckchem.com/products/Novobiocin-sodium(Albamycin).html		DNA Damage	C31H35N2NaO11	Sodium Salt	N/A	[Na+].CO[C@@H]1[C@@H](OC(N)=O)[C@@H](O)[C@H](OC2=CC=C3C(O)=C(NC(=O)C4=CC=C([O-])C(CC=C(C)C)=C4)C(=O)OC3=C2C)OC1(C)C |r,c:32,39,t:12,14,17,22,24|	0
Probucol	Probucol is an anti-hyperlipidemic drug by lowering the level of cholesterol in the bloodstream by increasing the rate of LDL catabolism.	23.07	93.3411	Cardiovascular Disease	23288-49-5	LDL	103	199	<1		http://selleckchem.com/products/probucol.html		Metabolism	C31H48O2S2	free base	DH-581	CC(C)(SC1=CC(=C(O)C(=C1)C(C)(C)C)C(C)(C)C)SC1=CC(=C(O)C(=C1)C(C)(C)C)C(C)(C)C |c:9,26,t:4,6,21,23|	-0.382	249.31
Estradiol valerate	Estradiol is a synthetic ester used to treat menopausal symptoms and hormone deficiencies.	22.94	99.6688	Endocrinology	979-32-8	Estrogen/progestogen Receptor	71	199	<1		http://selleckchem.com/products/estradiol-valerate.html		Endocrinology & Hormones	C23H32O3	free base	N/A	[H][C@@]12CC[C@H](OC(=O)CCCC)[C@@]1(C)CC[C@]1([H])C3=CC=C(O)C=C3CC[C@@]21[H] |r,c:24,t:19,21|	4.309	393.44
Piroxicam	Piroxicam is a non-selective COX inhibitor, used in the treatment of rheumatoid and osteoarthritis.	22.9332	93.9827	Inflammation	36322-90-4	COX	66	199	<1		http://selleckchem.com/products/Piroxicam(Feldene).html		Neuronal Signaling	C15H13N3O4S	free base	CP 16171	CN1C(C(=O)NC2=NC=CC=C2)=C(O)C2=C(C=CC=C2)S1(=O)=O |c:8,10,17,19,t:6,12,15|	4.691	429.9
Triflusal	Triflusal irreversibly inhibits the production of thromboxane-B2 in platelets by acetylating cycloxygenase-1.	22.8495	95.3434	Neurological Disease	52-49-3	AChR	7	21	<1		http://selleckchem.com/products/trihexyphenidyl-hydrochloride.html		Neuronal Signaling	C20H32ClNO	hydrochloride	Benzhexol hydrochloride, Artane hydrochloride	Cl.OC(CCN1CCCCC1)(C1CCCCC1)C1=CC=CC=C1 |c:20,22,t:18|	-4.602	497.497
Isosorbide Mononitrate	Isosorbide mononitrate is a Nitrate Vasodilator, dilating the blood vessels so as to reduce the blood pressure.	22.819	78.7058	Isosorbide-5-mononitrate, Elantan, Monoket, Mononit, Imdur, Corangin	16051-77-7	Others	38	199	38	199	http://selleckchem.com/products/isosorbide-mononitrate.html		Others	C6H9NO6	Free Base	Isosorbide-5-mononitrate, Elantan, Monoket, Mononit, Imdur, Corangin	[H][C@]12OC[C@@H](O[N+]([O-])=O)[C@@]1([H])OC[C@@H]2O |r|	2.103	436.88
Ketorolac	Ketorolac (Ketorolac tromethamine) is a non-selective COX inhibitor of COX-1 and COX-2 with IC50 of 1.23 μM and 3.50 μM, respectively.	22.7624	102.324	Neurological Disease	74103-07-4	COX	75	294	<1		http://selleckchem.com/products/Ketorolac-Tromethamine(Toradol).html		Neuronal Signaling	C15H13NO3	free base	N/A	OC(=O)C1CCN2C1=CC=C2C(=O)C1=CC=CC=C1 |c:10,17,19,t:8,15|	1.792	733.93
Pranoprofen	Pranoprofen is a non-steroidal COX inhibitor, used as an anti-inflammatory drug in ophthalmology.	22.7393	91.3331	Inflammation	52549-17-4	COX	51	200	<1		http://selleckchem.com/products/pranoprofen.html		Neuronal Signaling	C15H13NO3	free base	Pyranoprofen	CC(C(O)=O)C1=CC2=C(OC3=NC=CC=C3C2)C=C1 |c:12,14,19,t:5,7,10|	3.172	759.92
Mupirocin calcium	Mupirocin Calcium is the calcium salt form of mupirocin, a natural crotonic acid derivative extracted from Pseudomonas fluorescens,which inhibits bacterial protein synthesis and is used as an antibiotic.	22.6551	82.9167	Infection	115074-43-6	Anti-infection	100	93	6	6	http://selleckchem.com/products/mupirocin-calcium.html		Microbiology	C52H90CaO20	calcium salt dihydrate	pseudomonic acid A	O.O.[H][C@@]1(C[C@H]2CO[C@@H](C\C(C)=C\C(=O)OCCCCCCCCC(=O)O[Ca]OC(=O)CCCCCCCCOC(=O)\C=C(/C)C[C@@H]3OC[C@H](C[C@]4([H])O[C@@]4([H])[C@@H](C)[C@H](C)O)[C@@H](O)[C@H]3O)[C@H](O)[C@@H]2O)O[C@@]1([H])[C@@H](C)[C@H](C)O	7.248	1056.39
Marbofloxacin	Marbofloxacin is a potent antibiotic inhibiting bacterial DNA replication.	22.621	88.4489	Infection	115550-35-1	Topoisomerase	3	8	<1		http://selleckchem.com/products/Marbofloxacin.html		DNA Damage	C17H19FN4O4	free base	N/A	CN1CCN(CC1)C1=C(F)C=C2C(=O)C(=CN3N(C)COC1=C23)C(O)=O |c:8,15,23,t:11|	2.591	862.05
Iodixanol	Iodixanol is a nonionic hydrophilic compound commonly used as a contrast agent during coronary angiography.	22.5871	75.5988	Others	92339-11-2	Others	100	64.5086			http://selleckchem.com/products/iodixanol.html		Others	C35H44I6N6O15	free base	N/A	CC(=O)N(CC(O)CN(C(C)=O)C1=C(I)C(C(=O)NCC(O)CO)=C(I)C(C(=O)NCC(O)CO)=C1I)C1=C(I)C(C(=O)NCC(O)CO)=C(I)C(C(=O)NCC(O)CO)=C1I	2.337	793.02
Procyclidine HCl	Procyclidine HCl blocks the effects of certain chemicals in the brain, and thus is used to treat Parkinson's disease or extrapyramidal side-effects caused by other medicines.	22.5601	87.1641	Others	1508-76-5	Others	64	197.592	14	43.2232	http://www.selleckchem.com/products/procyclidine-hcl.html		Others	C19H30ClNO	hydrochloride	N/A	Cl.OC(CCN1CCCC1)(C1CCCCC1)C1=CC=CC=C1 |c:19,21,t:17|	-0.723	1131.26
Acipimox	Acipimox is a niacin derivative used as a hypolipidemic agent.	22.4666	93.2494	Cardiovascular Disease/Metabolic Disease	51037-30-0	Others	31	201	<1		http://selleckchem.com/products/Acipimox.html		Others	C6H6N2O3	free base	Olbemox	CC1=CN=C(C=[N+]1[O-])C(O)=O |c:3,5,t:1|	0.257	414.43
Ribociclib (LEE011)	Ribociclib (LEE011) is an orally available, and highly specific CDK4/6 inhibitor. Phase 3.	22.459	68.3477	Cancer	1211441-98-3	CDK	7	16	<1		http://selleckchem.com/products/lee011.html		Cell Cycle	C23H30N8O	free base	N/A	CN(C)C(=O)C1=CC2=CN=C(NC3=NC=C(C=C3)N3CCNCC3)N=C2N1C1CCCC1 |c:14,16,26,t:5,7,9,12|	2.4	296.32
Pemetrexed Disodium Hydrate	Pemetrexed Disodium Hydrate is a novel antifolate and antimetabolite for TS, DHFR and GARFT with Ki of 1.3 nM, 7.2 nM and 65 nM, respectively.	22.4509	92.3595	Cancer	357166-30-4	DHFR	<1		100	194	http://selleckchem.com/products/pemetrexed-disodium-hydrate.html		Metabolism	C20H19N5Na2O6R	Disodium Hydrate	LY-231514 Disodium Hydrate	[*].NC1=NC(=O)C2=C(NC=C2CCC2=CC=C(C=C2)C(=O)N[C@@H](CCC(=O)O[Na])C(=O)O[Na])N1 |r,$5/2H2O_R0;;;;;;;;;;;;;;;;;;;;;;;;;;;;;;;;;$,c:8,15,17,t:1,5,13|	2.36	331.83
Sildenafil Mesylate	Sildenafil Mesylate is a mesylate form of Sildenafil, an inhibitor of Phosphodiesterase 5.	22.4033	95.516	Cardiovascular Disease	1308285-21-3	PDE	100	211	100		http://selleckchem.com/products/sildenafil-mesylate.html		Metabolism	C23H34N6O7S2	Mesylate	N/A	CS(O)(=O)=O.CCCC1=NN(C)C2=C1N=C(NC2=O)C1=CC(=CC=C1OCC)S(=O)(=O)N1CCN(C)CC1 |c:11,14,22,24,t:7,20|	3.008	367.4
Enrofloxacin	Enrofloxacin is a fluoroquinolone antibiotic.	22.2807	100.017	Infection	93106-60-6	Anti-infection	3	8	<1		http://selleckchem.com/products/enrofloxacin.html		Microbiology	C19H22FN3O3	free base	BAY-Vp2674, PD160788	CCN1CCN(CC1)C1=CC2=C(C=C1F)C(=O)C(=CN2C1CC1)C(O)=O |c:11,13,19,t:9|	3.838	272.38
Estriol	Estriol is an antagonist of the G-protein coupled estrogen receptor in estrogen receptor-negative breast cancer cells.	22.2741	99.9607	Neurological Disease	50-27-1	Estrogen/progestogen Receptor	57	198	<1		http://selleckchem.com/products/Estriol(Oestriol).html		Endocrinology & Hormones	C18H24O3	free base	NSC-12169	[H][C@@]12C[C@@H](O)[C@H](O)[C@@]1(C)CC[C@]1([H])C3=CC=C(O)C=C3CC[C@@]21[H] |r,c:19,t:14,16|	5.512	376.49
Evofosfamide (TH-302)	TH-302 is selective hypoxia-activated prodrug targeting hypoxic regions of solid tumors with IC50 of 19 nM, demonstrates 270-fold enhanced cytotoxicity under hypoxia versus their potency under aerobic conditions, stable to cytochrome P450 metabolism.	22.2073	78.1767	Cancer	918633-87-1	Others	90	200	10	22	http://selleckchem.com/products/th-302.html		Others	C9H16Br2N5O4P	free base	Evofosfamide	CN1C(COP(=O)(NCCBr)NCCBr)=CN=C1[N+]([O-])=O |c:14,16|	6.589	396.56
Ketoprofen	Ketoprofen is a dual COX1/2 inhibitor, used as a nonsteroidal anti-inflammatory drug to treat arthritis-related inflammatory pains.	22.19	93.0197	Inflammation	22071-15-4	COX	51	201	<1		http://selleckchem.com/products/Ketoprofen(Actron).html		Neuronal Signaling	C16H14O3	free base	RP-19583	CC(C(O)=O)C1=CC(=CC=C1)C(=O)C1=CC=CC=C1 |c:7,9,16,18,t:5,14|	5.796	356.5
Terbinafine HCl	Terbinafine HCl inhibits ergosterol synthesis by inhibiting squalene epoxidase, used as an antifungal drug.	22.1457	86.5953	Respiratory Disease	23031-32-5	Adrenergic Receptor	<1		100	182	http://selleckchem.com/products/terbutaline-sulfate.html		GPCR & G Protein	C24H40N2O10S	Sulfate	N/A	OS(O)(=O)=O.CC(C)(C)NCC(O)C1=CC(O)=CC(O)=C1.CC(C)(C)NCC(O)C1=CC(O)=CC(O)=C1 |c:15,18,31,34,t:12,28|	2.871	288.39
Temozolomide	Temozolomide is a monofunctional SN-1 alkylating agent that can modify nitrogen atoms in the DNA ring and the extracyclic oxygen group, chemically converted to MTIC and degrades to methyldiazonium cation, which transfers methyl groups to DNA at physiologic pH. A DNA damage inducer in L-1210 and L-1210/BCNU cells.	22.1197	97.8016	Cancer	162635-04-3	mTOR	67	65	<1		http://selleckchem.com/products/Temsirolimus.html		PI3K/Akt/mTOR	C56H87NO16	free base	N/A	CO[C@@H]1C[C@H](C[C@@H](C)[C@@H]2CC(=O)[C@H](C)\C=C(C)\[C@@H](O)[C@@H](OC)C(=O)[C@H](C)C[C@H](C)\C=C\C=C\C=C(C)\[C@H](C[C@@H]3CC[C@@H](C)[C@@](O)(O3)C(=O)C(=O)N3CCCC[C@H]3C(=O)O2)OC)CC[C@H]1OC(=O)C(C)(CO)CO |r,c:14,33,t:29,31|	3.938	270.37
Lanolin	Lanolin is a wax secreted by the sebaceous glands of wool-bearing animals and used widely in the pharmaceutical and cosmetics industries.	22.086	98.0849	Others	8006-54-0	Others	The physical form of the compound is liquid, which can be dissolved in any proportion.				http://selleckchem.com/products/lanolin.html		Others		0	wool wax, wool grease		2.751	436.565
Pancuronium dibromide	Pancuronium dibromide is a competitive nicotinic acetylcholine receptor antagonist, used as a muscle relaxant.	22.0591	88.4611	Cardiovascular Disease	15500-66-0	AChR	100	136	100	136	http://selleckchem.com/products/Pancuronium-bromide(Pavulon).html		Neuronal Signaling	C35H60Br2N2O4	di-quaternary-N bromide salt	N/A	[Br-].[Br-].[H][C@@]12C[C@@H]([C@H](OC(C)=O)[C@@]1(C)CC[C@@]1([H])[C@@]2([H])CC[C@@]2([H])C[C@H](OC(C)=O)[C@H](C[C@]12C)[N+]1(C)CCCCC1)[N+]1(C)CCCCC1 |r|	1.592	361.39
Amlodipine	Amlodipine is a long-acting calcium channel blocker, used to lower blood pressure and prevent chest pain.	22.052	77.3706	Cardiovascular Disease	88150-42-9	Calcium Channel	82	201	<1		http://selleckchem.com/products/Amlodipine(Norvasc).html		Transmembrane Transporters	C20H25ClN2O5	free base	UK-48340	CCOC(=O)C1=C(COCCN)NC(C)=C(C1C1=C(Cl)C=CC=C1)C(=O)OC |c:5,14,18,21,23|	0.874	277.23
Aniracetam	Aniracetam is a nootropics and neuroprotective drug.	22.0044	52.1004	Neurological Disease	72432-10-1	AMPA Receptor-kainate Receptor-NMDA Receptor	44	201	<1		http://selleckchem.com/products/Aniracetam.html		Neuronal Signaling	C12H13NO3	free base	RO 13-5057	COC1=CC=C(C=C1)C(=O)N1CCCC1=O |c:4,6,t:2|	1.16	263.31
Isoniazid	Isoniazid is a prodrug that blocks the action of fatty acid synthase by interacting with KatG , used for the prevention and treatment of tuberculosis.	21.9645	108.344	Infection	54-85-3	Fatty Acid Synthase	27	197	27	197	http://selleckchem.com/products/Isoniazid(Tubizid).html		Metabolism	C6H7N3O	free base	N/A	NNC(=O)C1=CC=NC=C1 |c:6,8,t:4|	4.886	296.4
Imatinib Mesylate (STI571)	Imatinib Mesylate (STI571) is an orally bioavailability mesylate salt of Imatinib, which is a multi-target inhibitor of v-Abl, c-Kit and PDGFR with IC50 of 0.6 μM, 0.1 μM and 0.1 μM in cell-free or cell-based assays, respectively.	21.9375	90.3189	Glivec, CGP-57148B, STI-571	220127-57-1	Bcr-Abl,c-Kit,PDGFR	118	200	118	200	http://selleckchem.com/products/Imatinib-Mesylate.html		Protein Tyrosine Kinase	C30H35N7O4S	Mesylate	CGP-57148B, ST-1571 Mesylate	CS(O)(=O)=O.CN1CCN(CC2=CC=C(C=C2)C(=O)NC2=CC=C(C)C(NC3=NC=CC(=N3)C3=CC=CN=C3)=C2)CC1 |c:12,14,29,31,36,38,40,t:10,20,22,27,34|	1.498	166.24
Sildenafil Citrate	Sildenafil Citrate, a selective inhibitor of cyclic guanosine monophosphate (cGMP)-specific phosphodiesterase type 5 (PDE5), is a well-tolerated and highly effective treatment for erectile dysfunction.	21.8855	91.089	Viagra, Revatio	171599-83-0	PDE	20	30	<1		http://selleckchem.com/products/Sildenafil-citrate.html		Metabolism	C28H38N6O11S	Citrate	N/A	OC(=O)CC(O)(CC(O)=O)C(O)=O.CCCC1=NN(C)C2=C1N=C(NC2=O)C1=CC(=CC=C1OCC)S(=O)(=O)N1CCN(C)CC1 |c:19,22,30,32,t:15,28|	0.543	141.17
Dienogest	Dienogest is an orally active synthetic progesterone, used for contraception and the treatment of endometriosis.	21.8736	97.5956	Endocrinology	65928-58-7	Estrogen/progestogen Receptor	62	199	<1		http://selleckchem.com/products/Dienogest.html		Endocrinology & Hormones	C20H25NO2	free base	STS 557	[H][C@@]12CC[C@@](O)(CC#N)[C@@]1(C)CCC1=C3CCC(=O)C=C3CC[C@@]21[H] |r,c:14,20|	1.493	258.32
Triamterene	Triamterene blocks epithelial Na+ channel (ENaC) in a voltage-dependent manner with IC50 of 4.5 μM.	21.858	94.664	Others	554-92-7	Others	84	197.684			http://selleckchem.com/products/trimethobenzamide-hydrochloride.html		Others	C21H29ClN2O5	hydrochloride	Tribenzagan Hydrochloride	Cl.COC1=CC(=CC(OC)=C1OC)C(=O)NCC1=CC=C(OCCN(C)C)C=C1	1.792	166.17
Cilastatin	Cilastatin is a renal dehydropeptidase-I and leukotriene D4 dipeptidase inhibitor.	21.8553	100.118	Others	82009-34-5	Others	90	251.079	7	19.5284	http://selleckchem.com/products/cilastatin.html		Others	C16H26N2O5S	free base	N/A		4.973	384.51
Azithromycin Dihydrate	Azithromycin Dihydrate is an acid stable orally administered macrolide antimicrobial drug, structurally related to erythromycin.	21.7767	94.3925	Infection	117772-70-0	Anti-infection	100	127	10	13	http://selleckchem.com/products/azithromycin-dihydrate.html		Microbiology	C38H76N2O14	free base	N/A	O.O.CC[C@H]1OC(=O)[C@H](C)[C@@H](O[C@H]2C[C@@](C)(OC)[C@@H](O)[C@H](C)O2)C(C)[C@@H](O[C@@H]2O[C@H](C)C[C@@H]([C@H]2O)N(C)C)[C@](C)(O)C[C@@H](C)CN(C)[C@H](C)[C@@H](O)[C@]1(C)O |r|	-0.701	206.03
Sulfanilamide	Sulfanilamide (Sulphanilamide) is a competitive inhibitor for bacterial enzyme dihydropteroate synthetase with IC50 of 320 μM.	21.7554	96.8798	Infection	526-08-9	P450 (e.g. CYP17)	62	197	<1		http://selleckchem.com/products/sulfaphenazole.html		Metabolism	C15H14N4O2S	free base	Depocid, Depotsulfonamide, Plisulfan, Raziosulfa	NC1=CC=C(C=C1)S(=O)(=O)NC1=CC=NN1C1=CC=CC=C1 |c:3,5,14,20,22,t:1,12,18|	3.723	287.35
Efonidipine	Efonidipine is an L- and T-type calcium channel blocker leading to vasodilation and decreased automaticity of the heart. It also suppresses aldosterone secretion from the adrenal.	21.7438	96.823	Transmembrane Transporters	111011-63-3	Calcium Channel	100	158.313			http://selleckchem.com/products/efonidipine.html		Transmembrane Transporters	C34H38N3O7P	free base	NZ-105	CC1=C(C(C2=CC(=CC=C2)[N+]([O-])=O)C(=C(C)N1)P1(=O)OCC(C)(C)CO1)C(=O)OCCN(CC1=CC=CC=C1)C1=CC=CC=C1	3.334	363.79
Dithranol	Dithranol is one of the most important local therapeutic agents against the common skin disease, psoriasis.	21.7323	84.5193	Others	1143-38-0	Others	7	30.942			http://selleckchem.com/products/dithranol.html		Others	C14H10O3	free base	Anthralin; cignoline; 1,8,9-trihydroxyanthracene	OC1=CC=CC2=C1C(=O)C1=C(C2)C=CC=C1O	2.379	244.29
Cefoperazone sodium	an antagonist of the peroxisome proliferator-activated receptor delta (PPARd) signaling pathway	21.7321	90.6801	Others	62893-20-3	PPARd	100	149.779	-1	-1.49779	http://selleckchem.com/products/.html		Others	C25H26N9NaO8S2	free base	sodium;(6R,7R)-7-[[(2R)-2-[(4-ethyl-2,3-dioxopiperazine-1-carbonyl)amino]-2-(4-hydroxyphenyl)acetyl]amino]-3-[(1-methyltetrazol-5-yl)sulfanylmethyl]-8-oxo-5-thia-1-azabicyclo[4.2.0]oct-2-ene-2-carboxylate.		4.827	324.46
Bafetinib (INNO-406)	Bafetinib (INNO-406) is a potent and selective dual Bcr-Abl/Lyn inhibitor with IC50 of 5.8 nM/19 nM in cell-free assays, does not inhibit the phosphorylation of the T315I mutant and is less potent to PDGFR and c-Kit. Phase 2.	21.7135	69.8772	Cancer	859212-16-1	Bcr-Abl	100	173	<1		http://selleckchem.com/products/Bafetinib.html		Angiogenesis	C30H31F3N8O	free base	NS-187	CN(C)[C@H]1CCN(CC2=CC=C(C=C2C(F)(F)F)C(=O)NC2=CC=C(C)C(NC3=NC=C(C=N3)C3=CN=CN=C3)=C2)C1 |r,c:10,12,31,33,38,40,42,t:8,22,24,29,36|	0.935	588.56
Bromhexine HCl	Bromhexine HCl is a medication prescribed for coughs which works by dissolving hard phlegm.	21.7126	92.0337	Respiratory Disease	611-75-6	Others	6	15	<1		http://selleckchem.com/products/bromhexine-hydrochloride.html		Others	C14H21Br2ClN2	HCl	N/A	Cl.CN(CC1=CC(Br)=CC(Br)=C1N)C1CCCCC1 |c:6,9,t:3|	3.467	358.84
Carbimazole	Carbimazole is an imidazole antithyroid agent.	21.6264	85.7112	Infection	22232-54-8	Others	38	204	<1		http://selleckchem.com/products/carbimazole.html		Others	C7H10N2O2S	free base	N/A	CCOC(=O)N1C=CN(C)C1=S |c:6|	5.492	435.28
Radotinib	Radotinib is a selective BCR-ABL1 tyrosine kinase inhibitor with IC50 of 34 nM, used to treat Chronic Myeloid Leukemia.	21.6261	101.22	Cancer	926037-48-1	Bcr-Abl	100	189	<1		http://selleckchem.com/products/radotinib.html		Angiogenesis	C27H21F3N8O	free base	IY-5511	CC1=CN(C=N1)C1=CC(NC(=O)C2=CC=C(C)C(NC3=NC=CC(=N3)C3=NC=CN=C3)=C2)=CC(=C1)C(F)(F)F |c:4,22,24,29,31,33,35,37,t:1,7,13,15,20,27|	6.24	354.48
Aspirin	Aspirin is a salicylate, and irreversible COX1 and COX2 inhibitor, used as an analgesic to relieve minor aches and pains, as an antipyretic to reduce fever, and as an anti-inflammatory medication.	21.6085	90.0402	Cancer	50-78-2	COX	36	200	<1		http://selleckchem.com/products/aspirin-acetylsalicylic-acid.html		Metabolism	C9H8O4	free base	Acetylsalicylic acid	CC(=O)OC1=C(C=CC=C1)C(O)=O |c:6,8,t:4|	8.617	638.65
Tranylcypromine (2-PCPA) HCl	Tranylcypromine is a monoamine oxidase inhibitor, which inhibits CYP2A6 with Ki of 0.08 μM and 0.2 μM in cDNA-expressing microsomes and Human Liver Microsomes, respectively.	21.5917	85.8278	Cardiovascular Disease	15421-84-8	PDGFR	41	200	41	200	http://selleckchem.com/products/trapidil.html		Protein Tyrosine Kinase	C10H15N5	free base	Rocornal, Trapymin, Avantrin, Trapymine	CCN(CC)C1=CC(C)=NC2=NC=NN12 |c:8,12,t:5,10|	6.593	960.81
Alverine Citrate	Alverine citrate is a drug used for functional gastrointestinal disorders.	21.584	87.7878	Gastroenterology	5560-59-8	OX Receptor	95	201	<1		http://selleckchem.com/products/alverine-citrate.html		Others	C26H35NO7	Citrate	NSC 35459	OC(=O)CC(O)(CC(O)=O)C(O)=O.CCN(CCCC1=CC=CC=C1)CCCC1=CC=CC=C1 |c:20,22,30,32,t:18,28|	6.164	958.22
Cephalothin	Cephalothin is a semisynthetic, beta-lactam, first-generation cephalosporin antibiotic with bactericidal activity. Cephalothin binds to and inactivates penicillin-binding proteins (PBP) located on the inner membrane of the bacterial cell wall.	21.5012	93.7282	Infection	58-71-9	Anti-infection	10	24	83	198	http://selleckchem.com/products/cephalothin.html		Microbiology	C16H15N2NaO6S2	free base	Cefalotin	[Na+].CC(=O)OCC1=C(N2[C@H](SC1)[C@H](NC(=O)CC1=CC=CS1)C2=O)C([O-])=O |r,c:19,t:5,17|	0.537	449.04
Tropicamide	Tropicamide is an anticholinergic and a muscarinic receptor subtype M4-preferring antagonist with IC50 of 8.0 nM.	21.491	86.9231	Neuronal Signaling	89565-68-4	5-HT Receptor,AChR	10	35.1679	56	196.94	http://selleckchem.com/products/tropisetron.html		Neuronal Signaling	C17H20N2O2	free base	ICS 205-930	CN1[C@H]2CC[C@@H]1C[C@@H](C2)OC(=O)C1=CNC2=C1C=CC=C2	3.606	296.4
Etoricoxib	Etoricoxib is a new COX-2 selective inhibitor with anti-inflammatory, antipyretic, analgesic, and potential antineoplastic properties.	21.3635	90.4596	Inflammation	202409-33-4	COX	71	198	<1		http://selleckchem.com/products/etoricoxib.html		Neuronal Signaling	C18H15ClN2O2S	free base	Arcoxia, MK-663, MK-0663, Tauxib, Algix, Nucoxia	CC1=NC=C(C=C1)C1=NC=C(Cl)C=C1C1=CC=C(C=C1)S(C)(=O)=O |c:3,5,13,18,20,t:1,8,10,16|	4.633	409.4
Sulfamerazine	Sulfamerazine is a sulfonamide antibacterial.	21.3389	96.0558	Infection	651-06-9	DHFR	56	200	<1		http://selleckchem.com/products/Sulfameter(Bayrena).html		Metabolism	C11H12N4O3S	free base	N/A	COC1=CN=C(NS(=O)(=O)C2=CC=C(N)C=C2)N=C1 |c:15,18,t:2,4,10,12|	-0.294	321.339
Pyrantel Pamoate	Pyrantel pamoate, a broad-spectrum anthelmintic drug, is used to treat a number of parasitic worm infections.	21.2978	99.0141	Infection	22204-24-6	Anti-infection	100	168	<1		http://selleckchem.com/products/Pyrantel-pamoate(Pyrantel-embonate).html		Microbiology	C34H30N2O6S	salt	Pyrantel Embonate	CN1CCCN=C1\C=C\C1=CC=CS1.OC(=O)C1=CC2=CC=CC=C2C(CC2=C3C=CC=CC3=CC(C(O)=O)=C2O)=C1O	-1.328	337.45
Amikacin hydrate	Amikacin is an aminoglycoside antibiotic used to treat different types of bacterial infections.	21.2263	88.4116	Infection	1257517-67-1	Anti-infection	<1		100	10	http://selleckchem.com/products/amikacin-hydrate.html		Microbiology	C22H45N5O14R	Hydrate	N/A	O.[*].[H][C@]1(O[C@@H]2[C@@H](N)C[C@@H](NC(=O)[C@@H](O)CCN)[C@H](OC3O[C@H](CO)[C@@H](O)[C@H](N)[C@H]3O)[C@H]2O)O[C@H](CN)[C@@H](O)[C@H](O)[C@H]1O |r,$;R_R0;;;;;;;;;;;;;;;;;;;;;;;;;;;;;;;;;;;;;;;;;$|	-1.793	307.3
Mepivacaine	Mepivacaine is a tertiary amine used as a local anesthetic.	21.1701	90.6187	Neurological Disease	96-88-8	Sodium Channel	49	198.906	-1	-4.0593	http://selleckchem.com/products/.html		Neurological Disease	C15H22N2O	free base			0.57	327.83
Tolcapone	Tolcapone is a selective, potent and reversible of catechol-O-methyl transferase (COMT) inhibitor with Ki of 30 nM.	21.1229	106.023	Inflammation	13710-19-5	COX	52	199	<1		http://selleckchem.com/products/tolfenamic-acid.html		Neuronal Signaling	C14H12ClNO2	free base	N/A	CC1=C(Cl)C=CC=C1NC1=C(C=CC=C1)C(O)=O |c:1,4,6,12,14,t:10|	-0.157	157.1
Bedaquiline	Bedaquiline(TMC207; R207910) is an anti-tuberculosis drug which selectively inhibit the mycobacterial energy metabolism i.e. ATP synthesis and found to be effective against all states of Mycobacterium tuberculosis.	21.0416	76.6805	Immunology	843663-66-1	tuberculosis	12	21.6022	<1		http://selleckchem.com/products/.html		Immunology	C32H31BrN2O2	free base	TMC207; R207910	COC1=NC2=CC=C(Br)C=C2C=C1[C@@H](C1=CC=CC=C1)[C@@](O)(CCN(C)C)C1=CC=CC2=CC=CC=C12	3.468	316.37
Diclofenac Sodium	Diclofenac Sodium is a non-selective COX inhibitor with IC50 of 0.5 μg/ml and 0.5 μg/ml for COX-1 and -2 in intact cells, respectively, used as a nonsteroidal anti-inflammatory drug (NSAID) to relieve pain and reduce swelling in flammation.	21.0211	81.1307	Voltaren, Solaraze, Ecofenac	15307-79-6	COX	64	201	14	44	http://selleckchem.com/products/Diclofenac-sodium.html		Neuronal Signaling	C14H10Cl2NNaO2	Sodium Salt	GP 45840	[Na+].[O-]C(=O)CC1=C(NC2=C(Cl)C=CC=C2Cl)C=CC=C1 |c:4,7,10,12,16,18|	5.123	524.68
Chenodeoxycholic Acid	Chenodeoxycholic Acid is a naturally occurring human bile acid, and inhibits production of cholesterol in the liver and absorption in the intestines.	20.986	84.821	Gastroenterology	474-25-9	FXR	79	201	<1		http://selleckchem.com/products/Chenodeoxycholic-acid.html		Others	C24H40O4	free base	Chenodiol	[H][C@@]1(CC[C@@]2([H])[C@]3([H])[C@H](O)C[C@]4([H])C[C@H](O)CC[C@]4(C)[C@@]3([H])CC[C@]12C)[C@H](C)CCC(O)=O |r|	0.984	238.24
Xylometazoline HCl	Xylometazoline is an α-adrenoceptor agonist commonly used as nasal decongestant, exhibits highest potency at α2B-adrenoceptor subtype with EC50 of 99 μM.	20.9837	83.183	Metabolic Disease	25990-60-7	Others	30	200	30	200	http://selleckchem.com/products/Xylose.html		Others	C5H10O5	free base	N/A	OC[C@@H](O)[C@H](O)[C@@H](O)C=O |r|	3.549	384.25
Diazoxide	Diazoxide is a well-known small molecule that activates KATP channels in the smooth muscle of blood vessels and pancreatic beta-cells by increasing membrane permeability to potassium ions.	20.8879	91.5562	Cardiovascular Disease	364-98-7	Potassium Channel	46	199	<1		http://selleckchem.com/products/diazoxide.html		Transmembrane Transporters	C8H7ClN2O2S	free base	Sch-6783, SRG-95213, Proglycem	CC1=NC2=CC=C(Cl)C=C2S(=O)(=O)N1 |c:8,t:1,3,5|	2.933	254.28
Ampiroxicam	Ampiroxicam is a nonselective cyclooxygenase inhibitor uesd as anti-inflammatory drug.	20.8259	100.458	Cardiovascular Disease	99464-64-9	COX	90	201	<1		http://selleckchem.com/products/ampiroxicam.html		Neuronal Signaling	C20H21N3O7S	free base	CP 65703	CCOC(=O)OC(C)OC1=C(N(C)S(=O)(=O)C2=C1C=CC=C2)C(=O)NC1=NC=CC=C1 |c:16,19,21,29,31,t:9,27|	3.039	164.244
Nimesulide	Nimesulide is a relatively COX-2 selective inhibitor with IC50 of 26 μM.	20.7849	99.0941	Cardiovascular Disease	51803-78-2	COX	62	201	<1		http://selleckchem.com/products/Nimesulide.html		Neuronal Signaling	C13H12N2O5S	free base	N/A	CS(=O)(=O)NC1=C(OC2=CC=CC=C2)C=C(C=C1)[N+]([O-])=O |c:5,10,12,15,17,t:8|	5.111	360.83
Fidaxomicin	Fidaxomicin is a narrow spectrum macrocyclic antibiotic that inhibits RNA polymerase sigma subunit.	20.5878	81.1342	Infection	873857-62-6	DNA/RNA Synthesis	100	95	<1		http://selleckchem.com/products/fidaxomicin.html		DNA Damage	C52H74Cl2O18	free base	OPT-80, PAR-101	[H][C@@]1(O[C@@H]2[C@@H](CC)\C=C(C)/[C@@H](O)C\C=C\C=C(CO[C@@H]3O[C@H](C)[C@@H](OC(=O)C4=C(CC)C(Cl)=C(O)C(Cl)=C4O)[C@H](O)[C@@H]3OC)\C(=O)O[C@@]([H])(CC=C(C)C=C2C)[C@@H](C)O)OC(C)(C)[C@@H](OC(=O)C(C)C)[C@H](O)[C@@H]1O |r,c:15,27,36,t:7,13,32|	4.159	318.75
Quizartinib (AC220)	Quizartinib (AC220) is a second-generation FLT3 inhibitor for Flt3(ITD/WT) with IC50 of 1.1 nM/4.2 nM in MV4-11 and RS411 cells, respectively, 10-fold more selective for Flt3 than KIT, PDGFRα, PDGFRβ, RET, and CSF-1R. Phase 3.	20.5874	64.709	Cancer	950769-58-1	FLT3	33	59	<1		http://selleckchem.com/products/AC-220.html		Angiogenesis	C29H32N6O4S	free base	N/A	CC(C)(C)C1=CC(NC(=O)NC2=CC=C(C=C2)C2=CN3C(SC4=CC(OCCN5CCOCC5)=CC=C34)=N2)=NO1 |c:13,15,35,40,42,t:4,11,18,23,37|	2.639	401.86
Safinamide	Safinamide is an orally active, selective, reversible <v>monoamine oxidase-B inhibitor with both dopaminergic and non-dopaminergic (glutamatergic) properties. The IC50 value of safinamide for MAO-B is 98 nM.	20.5808	93.3996	Metabolism	133865-89-1	MAO	60	198.45	-1	-3.3075	http://selleckchem.com/products/safinamide.html		Metabolism	C17H19FN2O2	free base	EMD-1195686, PNU-15774E		4.086	522.6
Carvedilol	Carvedilol is a non-selective beta blocker/alpha-1 blocker, used to treat congestive heart failure (CHF) and high blood pressure.	20.5737	81.0772	Cardiovascular Disease	72956-09-3	Adrenergic Receptor	81	199	<1		http://selleckchem.com/products/carvedilol.html		Neuronal Signaling	C24H26N2O4	free base	BM-14190, SKF 105517	COC1=CC=CC=C1OCCNCC(O)COC1=C2C(NC3=C2C=CC=C3)=CC=C1 |c:4,6,22,25,27,29,31,t:2,18|	6.802	558.63
Cloperastine hydrochloride	Cloperastine is a drug with a central antitussive effect, and is also endowed with an antihistaminic activity.	20.4264	78.8038	Neuronal Signaling	14984-68-0	Histamine Receptor	73	199.279			http://selleckchem.com/products/cloperastine-hydrochloride.html		Neuronal Signaling	C20H25Cl2NO	hydrochloride	HT-11 hydrochloride	Cl.ClC1=CC=C(C=C1)C(OCCN1CCCCC1)C1=CC=CC=C1	2.089	296.79
Mequinol	Mequinol (4-Methoxyphenol) is a depigmentation agent.	20.4087	92.1098	Infection	150-76-5	Others	25	201	25	201	http://selleckchem.com/products/mequinol.html		Others	C7H8O2	free base	N/A	COC1=CC=C(O)C=C1 |c:7,t:2,4|	5.176	518.41
Moroxydine HCl	Moroxydine HCl is a synthetic antiviral compound chemically belonging to the series of the heterocyclic biguanidines.	20.374	89.5132	Infection	3160-91-6	Anti-infection	42	202	42	202	http://selleckchem.com/products/Moroxydine-hydrochloride.html		Microbiology	C6H14ClN5O	Hydrochloride	N/A	Cl.NC(=N)NC(=N)N1CCOCC1	2.714	527.65
Octocrylene	Octocrylene is an organic compound used as an ingredient in sunscreens and cosmetics.	20.3404	91.7968	Others	6197-30-4	Others	The physical form of the compound is liquid, which can be dissolved in any proportion.				http://selleckchem.com/products/octocrylene.html		Others	C24H27NO2	free base	N/A	CCCCC(CC)COC(=O)C(C#N)=C(C1=CC=CC=C1)C1=CC=CC=C1 |c:17,19,24,26,t:15,22|	2.989	538.12
Sivelestat sodium tetrahydrate	Sivelestat sodium tetrahydrate is a competitive inhibitor of human neutrophil elastase, also inhibits leukocyte elastase obtained from rabbit, rat, hamster and mouse.	20.3291	93.5486	Respiratory Disease	201677-61-4	Serine Protease	100	189	<1		http://selleckchem.com/products/sivelestat-sodium.html		Proteases	C20H29N2NaO11S	sodium salt	Sivelestat sodium, ONO5046-Na, Sodium sivelestat, EI546 sodium, LY544349 sodium	O.O.O.O.[Na+].CC(C)(C)C(=O)OC1=CC=C(C=C1)S(=O)(=O)NC1=CC=CC=C1C(=O)NCC([O-])=O |c:9,11,20,22,t:7,18|	7.774	1058.04
Levobetaxolol HCl	Levobetaxolol exhibits a higher affinity at cloned human β1 and β2 receptors with Ki value of 0.76 nM and 32.6 nM, respectively.	20.314	97.5288	Cardiovascular Disease	116209-55-3	Adrenergic Receptor	69	201	69	201	http://selleckchem.com/products/levobetaxolol-hcl.html		GPCR & G Protein	C18H30ClNO3	Hydrochloride	AL 1577A	Cl.CC(C)NC[C@H](O)COC1=CC=C(CCOCC2CC2)C=C1 |r,c:21,t:9,11|	2.461	425.5
Haloperidol	Haloperidol (Haldol) is an antipsychotic and butyrophenone.	20.2995	82.9325	Neurological Disease	52-86-8	Dopamine Receptor	75	200	<1		http://selleckchem.com/products/Haloperidol(Haldol).html		Neuronal Signaling	C21H23ClFNO2	free base	N/A	OC1(CCN(CCCC(=O)C2=CC=C(F)C=C2)CC1)C1=CC=C(Cl)C=C1 |c:15,26,t:10,12,21,23|	4.515	501.65
Regadenoson	Regadenoson is a selective A2A adenosine receptor agonist with coronary vasodilating activity.	20.2637	81.1908	GPCR & G Protein	313348-27-5	Adenosine Receptor	56	143.46	<1		http://selleckchem.com/products/regadenoson.html		GPCR & G Protein	C15H18N8O5	free base	CVT-3146, Lexiscan		3.174	372.54
Doxycycline	Doxycycline is an antibiotic that is used in the treatment of a number of types of infections caused by bacteria and protozoa.	20.2564	84.8294	Microbiology	564-25-0	Anti-infection	88	198.006			http://selleckchem.com/products/doxycycline.html		Microbiology	C22H24N2O8	free base	Vibramycin, Doxytetracycline, Doxiciclina, Doxycyclinum	[H][C@@]12[C@@H](C)C3=C(C(O)=CC=C3)C(=O)C1=C(O)[C@]1(O)C(=O)C(C(N)=O)=C(O)[C@@H](N(C)C)[C@]1([H])[C@H]2O	4.58	343.9
Guaiacol	Guaiacol is a phenolic natural product first isolated from Guaiac resin and the oxidation of lignin. It is a precursor to various flavorants, such as eugenoland vanillin.	20.0894	95.2147	Others	90-05-1	Others	24	193.33			http://selleckchem.com/products/guaiacol.html		Others	C7H8O2	free base	o-methoxyphenol, 2-hydroxyanisole, O-methylcatechol	COC1=C(O)C=CC=C1	3.108	401.84
Terazosin HCl Dihydrate	Terazosin HCl is a selective α1-adrenoceptor antagonist, used for treatment of symptoms of an enlarged prostate (BPH).	20.0624	86.2132	Lamisil, Terbinex, Corbinal, Zabel	91161-71-6	Anti-infection	58	199	<1		http://selleckchem.com/products/Terbinafine(Lamisil).html		Microbiology	C21H25N	Free Base	SF 86-327	CN(C\C=C\C#CC(C)(C)C)CC1=CC=CC2=CC=CC=C12 |c:14,18,t:12,16,20|	4.876	427.92
Tizanidine HCl	Tizanidine HCl is an α2-adrenergic receptor agonist and inhibits neurotransmitter release from CNS noradrenergic neurons.	20.0597	95.7164	Infection	32986-56-4	Anti-infection	<1		94	201	http://selleckchem.com/products/Tobramycin(free-base).html		Microbiology	C18H37N5O9	free base	NSC 180514	[H][C@]1(O[C@@H]2[C@@H](N)C[C@@H](N)[C@H](O[C@@]3([H])O[C@H](CO)[C@@H](O)[C@H](N)[C@H]3O)[C@H]2O)O[C@H](CN)[C@@H](O)C[C@H]1N |r|	3.609	390.4
Lubiprostone	Lubiprostone is an activator of ClC-2 chloride channels, used in the management of idiopathic chronic constipation.	20.0413	95.39	Transmembrane Transporters	136790-76-6	Chloride Channel	78	199.764	<1		http://selleckchem.com/products/Lubiprostone(Amitiza).html		Transmembrane Transporters	C20H32F2O5	Free Base	RU 0211	CCCCC(F)(F)C(=O)CC[C@H]1[C@H](O)CC(=O)[C@@H]1CCCCCCC(O)=O	1.51	182.17
Glucosamine hydrochloride	Glucosamine is a natural constituent of glycosaminoglycans in the cartilage matrix and synovial fluid, also presents in the shells of shellfish, animal bones, bone marrow, and fungi. Glucosamine is commonly used as a treatment for osteoarthritis, although its acceptance as a medical therapy varies.	19.7532	86.8982	Others	66-84-2	Others	4	19	43	199	http://selleckchem.com/products/glucosamine-hydrochloride.html		Others	C6H14ClNO5	hydrochloride	2-Amino-2-deoxy-glucose HCl, Chitosamine HCl	Cl.N[C@H]1C(O)O[C@H](CO)[C@@H](O)[C@@H]1O |r|	1.597	358.21
Carbazochrome sodium sulfonate (AC-17)	Carbazochrome sodium sulfonate (AC-17) is an antihemorrhagic for use in the treatment of hemorrhoids.	19.7244	96.0508	Cancer	51460-26-5	Others	64	199	3	9	http://selleckchem.com/products/carbazochrome-sodium-sulfonate.html		Others	C10H11N4NaO5S	Sodium	N/A	[Na+].CN1C(CC2=C\C(=N\NC(N)=O)C(=O)C=C12)S([O-])(=O)=O |t:4,14|	-1.775	246.19
Trihexyphenidyl hydrochloride	Trihexyphenidyl hydrochloride is an antiparkinsonian agent of the antimuscarinic class.	19.6258	83.748	Endocrinology	13647-35-3	Dehydrogenase	65	197	<1		http://selleckchem.com/products/Trilostane.html		Metabolism	C20H27NO3	free base	WIN 24540	[H][C@]12O[C@]11CC[C@@]3([H])[C@]4([H])CC[C@H](O)[C@@]4(C)CC[C@]3([H])[C@@]1(C)CC(C#N)=C2O |r,c:29|	3.26	313.28
Fulvestrant	Fulvestrant is an estrogen receptor (ER) antagonist with IC50 of 0.94 nM in a cell-free assay.	19.5781	85.3373	Cancer	129453-61-8	Estrogen/progestogen Receptor	100	165	<1		http://selleckchem.com/products/Fulvestrant.html		Endocrinology & Hormones	C32H47F5O3S	free base	ICI-182780, ZD 9238	[H][C@@]12CC[C@H](O)[C@@]1(C)CC[C@]1([H])C3=C(C[C@@H](CCCCCCCCCS(=O)CCCC(F)(F)C(F)(F)F)[C@@]21[H])C=C(O)C=C3 |r,c:13,45,t:42|	1.031	475.85
Lapatinib (GW-572016) Ditosylate	Lapatinib (GW-572016) Ditosylate is a potent EGFR and ErbB2 inhibitor with IC50 of 10.8 and 9.2 nM in cell-free assays, respectively.	19.5208	93.1779	Cancer	388082-77-7	EGFR,HER2	100	108	<1		http://selleckchem.com/products/Lapatinib-Ditosylate.html		Protein Tyrosine Kinase	C43H42ClFN4O10S3	Ditosylat	N/A	CC1=CC=C(C=C1)S(O)(=O)=O.CC1=CC=C(C=C1)S(O)(=O)=O.CS(=O)(=O)CCNCC1=CC=C(O1)C1=CC=C2N=CN=C(NC3=CC=C(OCC4=CC=CC(F)=C4)C(Cl)=C3)C2=C1 |c:3,5,14,16,32,40,53,56,60,64,t:1,12,30,36,38,42,45,47,51|	0.75	306.27
BAF312 (Siponimod)	BAF312 (Siponimod) is a next-generation S1P receptor modulator, selective for S1P1 and S1P5 receptors with EC50 of 0.39 nM and 0.98 nM, exhibits >1000-fold selectivity over S1P2, S1P3 and S1P4 receptors. Phase 3.	19.5204	85.7111	Immunology	1230487-00-9	S1P Receptor	100	194	<1		http://selleckchem.com/products/baf312-siponimod.html		GPCR & G Protein	C29H35F3N2O3	free base	N/A	CCC1=CC(=CC=C1CN1CC(C1)C(O)=O)C(\C)=N\OCC1=CC=C(C2CCCCC2)C(=C1)C(F)(F)F |c:4,6,34,t:2,23,25|	-1.048	129.09
Procaine HCl	Procaine is an inhibitor of sodium channel, NMDA receptor and nAChR with IC50 of 60 μM, 0.296 mM and 45.5 μM, which is also an inhibitor of 5-HT3 with KD of 1.7 μM.	19.487	86.1318	Neurological Disease	51-05-8	NMDAR,Sodium Channel,AChR	55	202	55	202	http://selleckchem.com/products/procaine-novocaine-hcl.html		Transmembrane Transporters	C13H21ClN2O2	HCl	Novocaine HCl	Cl.CCN(CC)CCOC(=O)C1=CC=C(N)C=C1 |c:15,t:10,12|	-1.312	285.23
Sitafloxacin Hydrate	Sitafloxacin Hydrate is a new-generation, broad-spectrum oral fluoroquinolone antibiotic.	19.4569	91.8299	Cancer	163253-35-8	Anti-infection	4	9	<1		http://selleckchem.com/products/Sitafloxacin(DU-6859A).html		Microbiology	C19H18ClF2N3O3R	1.5 hydrate	DU-6859a	[*].N[C@@H]1CN(CC11CC1)C1=C(Cl)C2=C(C=C1F)C(=O)C(=CN2[C@@H]1C[C@@H]1F)C(O)=O |r,$1.5H2O_R0;;;;;;;;;;;;;;;;;;;;;;;;;;;;$,c:10,13,15,21|	-1.384	365.21
Edaravone	Edaravone is a novel potent free radical scavenger that has been clinically used to reduce the neuronal damage following ischemic stroke.	19.4364	87.075	Cardiovascular Disease	89-25-8	Others	35	201	<1		http://selleckchem.com/products/Edaravone.html		Others	C10H10N2O	free base	MCI-186	CC1=NN(C(=O)C1)C1=CC=CC=C1 |c:10,12,t:1,8|	1.791	422.49
Teneligliptin hydrobromide	Teneligliptin is a novel, potent, and long-lasting dipeptidyl peptidase-4 inhibitor competitively inhibited human plasma, rat plasma, and human recombinant DPP-4 in vitro, with IC50 values of approximately 1 nM.	19.4221	82.6264	Cancer	29767-20-2	Topoisomerase	40	61	<1		http://selleckchem.com/products/Teniposide(Vumon).html		DNA Damage	C32H32O13S	free base	NSC 122819, VM-26	[H][C@@]12[C@H](COC1=O)[C@H](O[C@@H]1O[C@@H]3CO[C@H](O[C@H]3[C@H](O)[C@H]1O)C1=CC=CS1)C1=CC3=C(OCO3)C=C1[C@H]2C1=CC(OC)=C(O)C(OC)=C1 |r,c:26,38,52,t:24,30,32,43,47|	3.952	281.23
Chlorthalidone	Chlortalidone is a diuretic drug widely used in antihypertensive therapy.	19.3682	88.5648	Others	77-36-1	Others	67	198	<1		http://selleckchem.com/products/chlorthalidone-chlortalidone.html		Others	C14H11ClN2O4S	free base	Chlortalidone	NS(=O)(=O)C1=CC(=CC=C1Cl)C1(O)NC(=O)C2=C1C=CC=C2	1.583	303.29
Sulfalene(SMPZ)	Sulfalene（SMPZ）is a cyclic organic chemical used as a versatile synthetic intermediate.	19.2967	94.1971	Infection	102-65-8	Anti-infection	56	197			http://selleckchem.com/products/sulfalozine-sodium.html		Microbiology	C10H9ClN4O2S	free base	sulfaclozine sodium, sulfachlopryrazine sodium	NC1=CC=C(C=C1)S(=O)(=O)NC1=NC(Cl)=CN=C1	2.27	261.25
Cefditoren Pivoxil	Cefditoren Pivoxil is a broad-spectrum antibiotic against Gram-negative and Gram-positive bacteria.	19.2848	90.0642	Infection	117467-28-4	Anti-infection	100	161	<1		http://selleckchem.com/products/Cefditoren-pivoxil.html		Microbiology	C25H28N6O7S3	free base	ME-1207	[H][C@]12SCC(\C=C/C3=C(C)N=CS3)=C(N1C(=O)[C@H]2NC(=O)C(=N/OC)\C1=CSC(N)=N1)C(=O)OCOC(=O)C(C)(C)C |r,c:7,10,13,32,t:28|	1.546	410.45
Valaciclovir HCl	Valaciclovir HCl, an aciclovir prodrug, inhibits activity of virus DNA polymerase, used to treat infections caused by herpes simplex virus (HSV) and varicella zoster virus, and for prophylaxis against cytomegalovirus (CMV).	19.2836	98.1722	Others	1639208-54-0	VMAT2	100	131.066	-1	-1.31066	http://selleckchem.com/products/.html		Others	C38H54N2O10S2	free base			6.699	477.42
Adrenalone HCl	Adrenalone is an adrenergic agonist used as a topical vasoconstrictor and hemostatic, mainly acts on alpha-1 adrenergic receptors.	19.2761	101.224	Cardiovascular Disease	62-13-5	Adrenergic Receptor	44	202	44	202	http://selleckchem.com/products/adrenalone-hcl.html		Neuronal Signaling	C9H12ClNO3	HCl	N/A	Cl.CNCC(=O)C1=CC(O)=C(O)C=C1 |c:11,t:5,8|	-1.676	491.46
Ropinirole HCl	Ropinirole a selective dopamine D2 receptors agonist with Ki of 29 nM.	19.1928	93.9626	Neurological Disease	91374-20-8	Dopamine Receptor	10	34	60	202	http://selleckchem.com/products/ropinirole-hydrochloride.html		Neuronal Signaling	C16H25ClN2O	HCl	SKF-101468A	Cl.CCCN(CCC)CCC1=CC=CC2=C1CC(=O)N2 |c:11,13,t:9|	0.995	452.5
Miconazole	Miconazole (Monistat) is an imidazole antifungal agent.	19.1752	85.1962	Daktarin IV, MJR 1762, Monistat IV, NSC 170986, R 18134, Zimybase	22916-47-8	Anti-infection	83	199	<1		http://selleckchem.com/products/Miconazole-Monistat.html		Microbiology	C18H14Cl4N2O	Free Base	N/A	ClC1=CC=C(COC(CN2C=CN=C2)C2=C(Cl)C=C(Cl)C=C2)C(Cl)=C1 |c:10,12,15,21,25,t:1,3,18|	1.374	494.52
Adiphenine HCl	Adiphenine HCl is a nicotinic receptor inhibitor with IC50 of 15 μM, used as an antispasmodic drug.	19.1688	93.2882	Cardiovascular Disease	50-42-0	AChR	30	86	70	201	http://selleckchem.com/products/adiphenine-hcl.html		Neuronal Signaling	C20H26ClNO2	HCl	N/A	Cl.CCN(CC)CCOC(=O)C(C1=CC=CC=C1)C1=CC=CC=C1 |c:13,15,20,22,t:11,18|	3.737	332.306
Prednisone	Prednisone (Adasone) is a synthetic corticosteroid agent that is particularly effective as an immunosuppressant compound.	19.1191	96.2979	Immunology	53-03-2	Glucocorticoid Receptor,Immunology & Inflammation related	71	198	<1		http://selleckchem.com/products/Prednisone.html		Endocrinology & Hormones	C21H26O5	free base	N/A	[H][C@@]12CC[C@](O)(C(=O)CO)[C@@]1(C)CC(=O)[C@@]1([H])[C@@]2([H])CCC2=CC(=O)C=C[C@]12C |r,c:27,t:23|	2.312	376.46
Colistin Sulfate	Colistin is a cyclic cationic decapeptide linked to a fatty acid side chain, it belongs to a group of similarly structured bacterial antimicrobial peptides.	19.1162	97.388	Infection	1264-72-8	Anti-infection	<1		100	10	http://selleckchem.com/products/colistin-sulfate.html		Microbiology	C104H206N32O46S5	Sulfate	Polymixin E Sulfate	OS(O)(=O)=O.OS(O)(=O)=O.OS(O)(=O)=O.OS(O)(=O)=O.OS(O)(=O)=O.CCC(C)CCCC(=O)N[C@@H](CCN)C(=O)N[C@@H]([C@@H](C)O)C(=O)N[C@@H](CCN)C(=O)N[C@H]1CCNC(=O)[C@@H](NC(=O)[C@H](CCN)NC(=O)[C@H](CCN)NC(=O)[C@H](CC(C)C)NC(=O)[C@@H](CC(C)C)NC(=O)[C@H](CCN)NC1=O)[C@@H](C)O.CCC(C)CCCC(=O)N[C@@H](CCN)C(=O)N[C@@H]([C@@H](C)O)C(=O)N[C@@H](CCN)C(=O)N[C@H]1CCNC(=O)[C@@H](NC(=O)[C@H](CCN)NC(=O)[C@H](CCN)NC(=O)[C@H](CC(…	2.691	418.5
Sulfisoxazole	Sulfisoxazole is a sulfonamide antibacterial with an oxazole substituent.	19.1043	88.8771	Others	1321-14-8	Others	48	198			http://selleckchem.com/products/sulfogaiacol.html		Others	C7H7KO5S	0	guaiacolsulfonate	[K+].COC1=CC(=CC=C1O)S([O-])(=O)=O	-1.102	130.08
Moguisteine	Moguisteine is a novel peripheral non-narcotic antitussive drug.	19.1005	85.3234	Respiratory Disease	119637-67-1	Others	68	200	<1		http://selleckchem.com/products/moguisteine.html		Others	C16H21NO5S	free base	N/A	CCOC(=O)CC(=O)N1CCSC1COC1=CC=CC=C1OC |c:18,20,t:16|	4.415	345.79
Chlormadinone acetate	Chlormadinone acetate is a steroidal progestin with additional antiandrogen and antigonadotropic effects, used often in combinations as an oral contraceptive. Its half-life is about 34-38 hours.	19.0906	100.763	Endocrinology	302-22-7	Androgen Receptor,5-alpha Reductase	27	67	<1		http://selleckchem.com/products/chlormadinone-acetate.html		Endocrinology & Hormones	C23H29ClO4	free base	Gestafortin	[H][C@@]12CC[C@](OC(C)=O)(C(C)=O)[C@@]1(C)CC[C@@]1([H])[C@@]2([H])C=C(Cl)C2=CC(=O)CC[C@]12C |r,t:22,25|	5.583	507.44
Teprenone	Teprenone, an acylic polyisoprenoid, that is known as tetraprenylacetone or geranylgeranylacetone, is an anti-ulcer drug, clinically used for gastritis.	19.0675	99.1492	Cardiovascular Disease	63074-08-8	Adrenergic Receptor	84	198	1	2	http://selleckchem.com/products/terazosin.html		GPCR & G Protein	C19H26ClN5O4	hydrochloride	Terazosin, Hytrin, Zayasel, Terazosine, Flumarc, Fosfomic, Blavin	Cl.COC1=CC2=C(C=C1OC)C(N)=NC(=N2)N1CCN(CC1)C(=O)C1CCCO1 |c:4,6,12,14,t:2|	5.199	510.44
Oxyclozanide	Oxyclozanide is a salicylanilide anthelmintic and mitochondrial uncoupling anthelmintic drug approved for veterinary use.	19.0645	88.8306	Infection	2277-92-1	Anti-infection	80	199			http://selleckchem.com/products/oxyclozanide.html		Microbiology	C13H6Cl5NO3	free base	Oxiclozanidum, Zanil, Oxyclozanid, Zanilox	OC1=C(Cl)C=C(Cl)C=C1NC(=O)C1=C(O)C(Cl)=CC(Cl)=C1Cl	2.76	420.39
Imiquimod	Imiquimod is a novel synthetic agent with immune response modifying activity.	19.0302	95.803	Cancer/immunology	99011-02-6	Immunology & Inflammation related	1	4	<1		http://selleckchem.com/products/Imiquimod.html		Immunology & Inflammation	C14H16N4	free base	R-837, S-26308	CC(C)CN1C=NC2=C(N)N=C3C=CC=CC3=C12 |c:5,7,12,14,t:10,17|	3.68	244.26
Carprofen	Carprofen inhibits canine COX2 with IC50 of 30 nM.	19.0242	99.7122	Inflammation	53716-49-7	COX	55	201	<1		http://selleckchem.com/products/carprofen.html		Neuronal Signaling	C15H12ClNO2	free base	N/A	CC(C(O)=O)C1=CC2=C(C=C1)C1=C(N2)C=CC(Cl)=C1 |c:7,9,12,16,19,t:5|	2.916	276.21
Uracil	Uracil is one of the four nucleobases in the nucleic acid of RNA can be used for drug delivery and as a pharmaceutical.	18.9929	97.5874	Cardiovascular Disease	64887-14-5	5-HT Receptor	24	57	85	201	http://selleckchem.com/products/urapidil-hydrochloride.html		Neuronal Signaling	C20H30ClN5O3	Hydrochloride	N/A	Cl.COC1=CC=CC=C1N1CCN(CCCNC2=CC(=O)N(C)C(=O)N2C)CC1 |c:4,6,t:2,17|	4.086	500.57
Cisatracurium Besylate	Cisatracurium Besylate is a nondepolarizing neuromuscular blocking agent, antagonizing the action of acetylcholine by inhibiting neuromuscular transmission.	18.9105	87.7972	Neurological Disease	96946-42-8	Adrenergic Receptor	249	200	47	38	http://selleckchem.com/products/cisatracurium-besylate-nimbex.html		Neuronal Signaling	C65H82N2O18S2	Besylate	N/A	[O-]S(=O)(=O)C1=CC=CC=C1.[O-]S(=O)(=O)C1=CC=CC=C1.COC1=CC=C(C[C@@H]2C3=CC(OC)=C(OC)C=C3CC[N@+]2(C)CCC(=O)OCCCCCOC(=O)CC[N@@+]2(C)CCC3=CC(OC)=C(OC)C=C3[C@H]2CC2=CC=C(OC)C(OC)=C2)C=C1OC |r,c:6,8,16,18,36,71,85,88,t:4,14,22,24,28,32,63,67,77,79|	2.77	433.45
Guanfacine Hydrochloride	Guanfacine Hydrochloride is a selective α2A-adrenoceptor agonist with anti-hypertensive effect.	18.8874	113.424	Cardiovascular Disease	29110-48-3	Adrenergic Receptor	56	198	30	106	http://selleckchem.com/products/guanfacine-hydrochloride.html		Neuronal Signaling	C9H10Cl3N3O	hydrochloride	Guanfacine Hydrochloride, Guanfacine, Tenex, Intuniv	Cl.NC(=N)NC(=O)CC1=C(Cl)C=CC=C1Cl |c:7,10,12|	0.111	434.41
Olprinone	Olprinone(Loprinone) is a selective phosphodiesterase 3 (PDE3) inhibitor.	18.8857	92.3723	Cardiovascular Disease	106730-54-5	Phosphodiesterase (PDE)	50	199.796	-1	-3.99592	http://selleckchem.com/products/.html		Cardiovascular Disease	C14H10N4O	free base			-0.232	441.4
Metaproterenol Sulfate	Metaproterenol is used to prevent and treat wheezing, shortness of breath, coughing, and chest tightness caused by asthma, chronic bronchitis, emphysema, and other lung diseases. It relaxes and opens air passages in the lungs, making it easier to breathe.	18.8287	96.3377	Others	5874-97-5	Others	100	192.09	100	192.09	http://www.selleckchem.com/products/metaproterenol-sulfate.html		Others	C22H36N2O10S	sulfate	Orciprenaline Sulfate	OS(O)(=O)=O.CC(C)NCC(O)C1=CC(O)=CC(O)=C1.CC(C)NCC(O)C1=CC(O)=CC(O)=C1 |c:14,17,29,32,t:11,26|	0.76	82.1
Taladegib (LY2940680)	Taladegib (LY2940680) binds to the Smoothened (Smo) receptor and potently inhibits Hedgehog (Hh) signaling. Phase 1/2.	18.7729	94.9726	Cancer	94497-51-5	Retinoid Receptor	70	199	<1		http://selleckchem.com/products/tamibarotene.html		Metabolism	C22H25NO3	free base	N/A	CC1(C)CCC(C)(C)C2=C1C=CC(NC(=O)C1=CC=C(C=C1)C(O)=O)=C2 |c:8,11,19,21,26,t:17|	-32.806	1728.08
Acetylleucine	Acetylleucine is a drug used in the treatment of vertigo.	18.7669	94.5002	Neurological Disease	99-15-0	Others	34	196	<1		http://selleckchem.com/products/acetylleucine.html		Others	C8H15NO3	free base	N-acetyl-L-leucine	[H][C@](CC(C)C)(NC(C)=O)C(O)=O |r|	4.437	632.65
Antipyrine	Antipyrine is an analgesic and antipyretic agent selective COX-3 inhibitor.	18.7629	93.007	Infection	60-80-0	COX	38	202	38	202	http://selleckchem.com/products/antipyrine.html		Neuronal Signaling	C11H12N2O	free base	Phenazone	CN1N(C(=O)C=C1C)C1=CC=CC=C1 |c:5,11,13,t:9|	3.036	302.41
Benserazide HCl	Benserazide HCl is a peripherally-acting aromatic L-amino acid decarboxylase (AAAD) or DOPA decarboxylase inhibitor.	18.718	94.1242	Neurological Disease	14919-77-8	Decarboxylase	58	197	58	197	http://selleckchem.com/products/Benserazide-hydrochloride(Serazide).html		Metabolism	C10H16ClN3O5	Hydrochloride	Ro-4-4602	Cl.NC(CO)C(=O)NNCC1=C(O)C(O)=C(O)C=C1 |c:9,16,t:13|	-1.526	402.4
Miglitol	Miglitol is an oral anti-diabetic drug.	18.7084	98.0766	Neurological Disease	72432-03-2	Others	3	14	<1		http://selleckchem.com/products/miglitol-glyset.html		Others	C8H17NO5	free base	BAY-M-1099	OCCN1C[C@H](O)[C@@H](O)[C@H](O)[C@H]1CO |r|	-1.235	1004.83
Itopride hydrochloride	Itopride hydrochloride is an AChE inhibitor. The IC50 of itopride with AChE is 2.04 +/- 0.27 μM.	18.6723	97.4702	Gastroenterology/Neurological Disease	122892-31-3	AChR	78	198	78	198	http://selleckchem.com/products/itopride-hydrochloride.html		Neuronal Signaling	C20H27ClN2O4	hydrochloride	Ganaton, HSR803	Cl.COC1=CC=C(C=C1OC)C(=O)NCC1=CC=C(OCCN(C)C)C=C1 |c:4,6,25,t:2,15,17|	1.077	440.29
Ciprofibrate	Ciprofibrate is a peroxisome proliferator-activated receptor agonist.	18.6612	91.2506	Metabolic Disease	52214-84-3	PPAR	58	201	<1		http://selleckchem.com/products/ciprofibrate.html		DNA Damage	C13H14Cl2O3	free base	Win-35833	CC(C)(OC1=CC=C(C=C1)C1CC1(Cl)Cl)C(O)=O |c:6,8,t:4|	-4.033	191.95
Linezolid	Linezolid is a synthetic antibiotic used for the treatment of serious infections.	18.5655	99.8226	Infection	165800-03-3	Anti-infection	67	199	<1		http://selleckchem.com/products/Linezolid(Zyvox).html		Microbiology	C16H20FN3O4	free base	PNU-100766	CC(=O)NC[C@H]1CN(C(=O)O1)C1=CC=C(N2CCOCC2)C(F)=C1 |r,c:24,t:12,14|	-2.496	182.02
Escitalopram Oxalate	Escitalopram Oxalate is a selective serotonin (5-HT) reuptake inhibitor (SSRI) with Ki of 0.89 nM.	18.5353	89.8862	Neurological Disease	219861-08-2	5-HT Receptor	83	200	25	60	http://selleckchem.com/products/escitalopram-oxalate.html		Neuronal Signaling	C22H23FN2O5	Oxalate	N/A	OC(=O)C(O)=O.CN(C)CCCC1(OCC2=CC(=CC=C12)C#N)C1=CC=C(F)C=C1 |c:16,29,t:14,18,24,26|	-2.699	259.19
Clotrimazole	Clotrimazole alters the permeability of the fungal cell wall by inhibiting the biosynthesis of ergosterol, used in the treatment of fungal infections.	18.5228	95.2324	Infection	23593-75-1	Anti-infection	11	32	<1		http://selleckchem.com/products/Clotrimazole(Canesten).html		Microbiology	C22H17ClN2	free base	BAY b 5097, FB 5097	ClC1=C(C=CC=C1)C(N1C=CN=C1)(C1=CC=CC=C1)C1=CC=CC=C1 |c:3,5,10,12,17,19,24,26,t:1,15,22|	0.963	218.101
Tenofovir	Tenofovir blocks reverse transcriptase and hepatitis B virus infections.	18.4536	96.3291	Infection	379270-37-8	Reverse Transcriptase	95	199	<1		http://selleckchem.com/products/tenofovir-alafenamide-gs-7340.html		Microbiology	C21H29N6O5P	free base	N/A	CC(C)OC(=O)[C@H](C)N[P@](=O)(CO[C@H](C)CN1C=NC2=C1N=CN=C2N)OC1=CC=CC=C1 |r,c:17,19,22,24,31,33,t:29|	4.129	585.64
Chlorpheniramine Maleate	Chlorpheniramine (Chlorpheniramine maleate, Chlorphenamine) is an histamine H1 receptor antagonist with IC50 of 12 nM.	18.4353	87.6547	Neurological Disease	113-92-8	Histamine Receptor	78	200	78	200	http://selleckchem.com/products/Chlorpheniramine-maleate.html		Neuronal Signaling	C20H23ClN2O4	Maleate	NCI-C55265	OC(=O)\C=C/C(O)=O.CN(C)CCC(C1=CC=C(Cl)C=C1)C1=NC=CC=C1 |c:18,23,25,t:13,15,21|	3.458	580.46
Dehydrocholic acid	Dehydrocholic acid is a semisynthetic bile acid made from cholic acid. It is used as a cholagogue, hydrocholeretic, diuretic, and as a diagnostic aid.	18.429	92.8192	Gastroenterology	81-23-2	Others	80	199	<1		http://selleckchem.com/products/dehydrocholic-acid.html		Others	C24H34O5	free base	Decholin, Dehystolin, Felacrinos, Sanocholen	[H][C@@]12CC[C@H]([C@H](C)CCC(O)=O)[C@@]1(C)C(=O)C[C@@]1([H])[C@@]2([H])C(=O)C[C@]2([H])CC(=O)CC[C@]12C |r|	-3.373	179.24
Finasteride	Finasteride is a potent, reversible inhibitor of the rat type 1 5 alpha-reductase with Ki of 10.2 nM, used in the treatment of benign prostatic hyperplasia (BPH) and male pattern baldness (MPB).	18.3533	77.1338	Endocrinology	98319-26-7	5-alpha Reductase	75	201	<1		http://selleckchem.com/products/Finasteride.html		Endocrinology & Hormones	C23H36N2O2	free base	MK-906	[H][C@@]12CC[C@H](C(=O)NC(C)(C)C)[C@@]1(C)CC[C@@]1([H])[C@@]2([H])CC[C@@]2([H])NC(=O)C=C[C@]12C |r,c:29|	8.437	606.77
Ceftizoxime	Ceftizoxime is a semisynthetic cephalosporin antibiotic which can be administered intravenously or by suppository. It is highly resistant to a broad spectrum of beta-lactamases and is active against a wide range of both aerobic and anaerobic gram-positive and gram-negative organisms.	18.2793	97.2463	Microbiology	68401-81-0	Anti-infection	76	198.226	<1		http://selleckchem.com/products/ceftizoxime.html		Microbiology	C13H13N5O5S2	free base	N/A	[H][C@]12SCC=C(N1C(=O)[C@H]2NC(=O)C(=N/OC)\C1=CSC(N)=N1)C(O)=O	3.421	458.54
Sulfathiazole	Sulfathiazole is an organosulfur compound that has been used as a short-acting sulfa drug.	18.2638	87.61	Infection	127-69-5	Anti-infection	53	198	<1		http://selleckchem.com/products/Sulfisoxazole.html		Microbiology	C11H13N3O3S	free base	NU-445	CC1=NOC(NS(=O)(=O)C2=CC=C(N)C=C2)=C1C |c:14,16,t:1,9,11|	0.038	116.07
Sulbactam	Sulbactam is a beta-lactamase inhibitor with an average IC50 of 0.8 μM.	18.2578	103.321	Infection	69388-84-7	Anti-infection	3	12	51	200	http://selleckchem.com/products/sulbactam-sodium-unasyn.html		Microbiology	C8H10NNaO5S	Sodium salt	CP-45899-2	[Na+].[H][C@@]12CC(=O)N1[C@@]([H])(C([O-])=O)C(C)(C)S2(=O)=O |r|	1.337	360.75
Tedizolid	Tedizolid phosphate is a novel oxazolidinone with activity against Gram-positive pathogens.	18.1706	87.9075	Infection	856867-55-5	Anti-infection	22	49	<1		http://selleckchem.com/products/tedizolid-phosphate.html		Microbiology	C17H16FN6O6P	free base	TR-701FA	CN1N=NC(=N1)C1=NC=C(C=C1)C1=CC=C(C=C1F)N1C[C@H](COP(O)(O)=O)OC1=O |r,c:2,4,9,11,16,18,t:7,14|	1.1	225.16
Betaxolol HCl	Betaxolol is a β1 adrenergic receptor blocker with IC50 of 6 μM.	18.1534	88.2737	Lokren ,Kerlone	63659-19-8	Adrenergic Receptor	69	201	69	201	http://selleckchem.com/products/betaxolol-hydrochloride-betoptic.html		Neuronal Signaling	C18H30ClNO3	Hydrochloride	SL 75212 HCl	Cl.CC(C)NCC(O)COC1=CC=C(CCOCC2CC2)C=C1 |c:21,t:9,11|	1.403	330.74
Voxtalisib (SAR245409, XL765) Analogue	Voxtalisib (SAR245409, XL765) Analogue is a dual inhibitor of mTOR/PI3K, mostly for p110γ with IC50 of 9 nM also inhibits DNA-PK and mTOR. Phase 1/2.	18.1475	92.5201	Cancer	934493-76-2	mTOR,PI3K	54	200	<1		http://selleckchem.com/products/voxtalisib-xl765-sar245409.html		Angiogenesis	C13H14N6O	free base	N/A	CCN1C(=O)C(=CC2=C(C)N=C(N)N=C12)C1=CC=NN1 |c:5,7,19,t:10,13,17|	3.623	538.69
Doramapimod (BIRB 796)	Doramapimod (BIRB 796) is a pan-p38 MAPK inhibitor with IC50 of 38 nM, 65 nM, 200 nM and 520 nM for p38α/β/γ/δ in cell-free assays, and binds p38α with Kd of 0.1 nM in THP-1 cells, 330-fold greater selectivity versus JNK2, weak inhibition for c-RAF, Fyn and Lck, insignificant inhibition of ERK-1, SYK, IKK2.	18.1069	116.439	Immunology	285983-48-4	p38 MAPK	100	190	<1		http://selleckchem.com/products/BIRB-796-(Doramapimod).html		MAPK	C31H37N5O3	free base	N/A	CC1=CC=C(C=C1)N1N=C(C=C1NC(=O)NC1=CC=C(OCCN2CCOCC2)C2=C1C=CC=C2)C(C)(C)C |c:3,5,9,11,32,35,37,t:1,18,20|	-1.486	171.24
Meptazinol HCl	Meptazinol is a unique centrally active opioid analgesic, which inhibits [3H]dihydromorphine binding with IC50 of 58 nM.	17.9841	92.1655	Neurological Disease	59263-76-2	Opioid Receptor	53	196	53	196	http://selleckchem.com/products/meptazinol-hydrochloride.html		GPCR & G Protein	C15H24ClNO	HCl	N/A	Cl.CCC1(CCCCN(C)C1)C1=CC(O)=CC=C1 |c:14,16,t:11|	-1.104	207.7
Homatropine Bromide	Homatropine Bromide is an muscarinic AChR antagonist, inhibits endothelial and smooth muscle muscarinic receptors of WKY-E and SHR-E with IC50 of 162.5 nM and 170.3 nM, respectively.	17.9817	95.3396	Neurological Disease	51-56-9	AChR	71	199	71	199	http://selleckchem.com/products/homatropine-bromide.html		Neuronal Signaling	C16H22BrNO3	quaternary-N bromide salt	N/A	Br.[H][C@]12CC[C@]([H])(C[C@@H](C1)OC(=O)C(O)C1=CC=CC=C1)N2C |r,c:17,19,t:15|	1.774	417.48
Betahistine	Betahistine Dihydrochloride is a histamine H3 receptors inhibitor used as an antivertigo drug.	17.9544	86.2811	Neurological Disease	5638-76-6	Histamine Receptor	The physical form of the compound is liquid, which can be dissolved in any proportion.	10		0	http://selleckchem.com/products/.html		Neurological Disease	C8H12N2	free base			-7.468	591.67
Sulfacetamide sodium salt hydrate	Sulfacetamide is a sulfonamide antibiotic that blocks the synthesis of dihydrofolic acid by inhibiting the enzyme dihydropteroate synthase(DHPS) with IC50 of 9.5 μM. Sulfacetamide is a competitive inhibitor of bacterial para-aminobenzoic acid (PABA), which is required for bacterial synthesis of folic acid.	17.9451	97.7556	Infection	68-35-9	Anti-infection	50	200	<1		http://selleckchem.com/products/Sulfadiazine.html		Microbiology	C10H10N4O2S	free base	N/A	NC1=CC=C(C=C1)S(=O)(=O)NC1=NC=CC=N1 |c:3,5,14,16,t:1,12|	-13.058	938
Epacadostat (INCB024360)	Epacadostat (INCB024360) is a potent and selective indoleamine 2,3-dioxygenase (IDO1) inhibitor with IC50 of 10 nM and displays high selectivity over other related enzymes such as IDO2 or tryptophan 2,3-dioxygenase (TDO).	17.9311	84.0549	Cancer	1204669-58-8	IDO	87	199	<1		http://selleckchem.com/products/epacadostat-incb024360.html		Metabolism	C11H13BrFN7O4S	free base	N/A	NS(=O)(=O)NCCNC1=NON=C1\C(NO)=N/C1=CC(Br)=C(F)C=C1 |c:11,24,t:8,18,21|	1.933	368.27
Orphenadrine Hydrochloride	A muscarinic receptor antagonist, specifically an H1 histamine receptor antagonist. This compound is a muscle relaxant. Orphenadrine has also been reported to inhibit the noradrenergic transporter and to block the NMDA receptor ion channel.	17.9224	94.6198	Others	341-69-5	Others	61	199.449	-1	-3.26966	http://selleckchem.com/products/.html		Others	C18H24ClNO	free base			4.897	388.55
Nafamostat Mesylate	Nafamostat mesilate is a synthetic serine protease inhibitor, used as an anticoagulant during hemodialysis.	17.8497	96.605	Cardiovascular Disease	82956-11-4	Serine Protease	20	37	53	98	http://selleckchem.com/products/Nafamostat-mesylate.html		Proteases	C21H25N5O8S2	Dimesylate	FUT-175	CS(O)(=O)=O.CS(O)(=O)=O.NC(=N)NC1=CC=C(C=C1)C(=O)OC1=CC2=C(C=C1)C=C(C=C2)C(N)=N |c:14,16,24,26,29,31,t:12,22|	-8.065	891.53
Valsartan	Valsartan is a selective angiotensin II receptor antagonist, used to treat high blood pressure and congestive heart failure.	17.829	87.7543	Infection	1404-93-9	Anti-infection	<1		100	67	http://selleckchem.com/products/vancomycin-hydrochloride-vancocin.html		Microbiology	C66H76Cl3N9O24	HCl	N/A	Cl.[H][C@](CC(C)C)(NC)C(=O)N[C@@H]1[C@H](O)C2=CC=C(OC3=CC4=CC(OC5=CC=C(C=C5Cl)[C@@H](O)[C@]5([H])NC(=O)[C@]([H])(NC(=O)[C@]4([H])NC(=O)[C@]([H])(CC(N)=O)NC1=O)C1=CC(=C(O)C=C1)C1=C(C=C(O)C=C1O)[C@H](NC5=O)C(O)=O)=C3O[C@@H]1O[C@H](CO)[C@@H](O)[C@H](O)[C@H]1O[C@H]1C[C@](C)(N)[C@H](O)[C@H](C)O1)C(Cl)=C2 |r,c:21,27,29,66,74,85,113,t:14,16,19,25,61,63,69,71|	0.733	170.12
Danofloxacin Mesylate	Danofloxacin is a fluoroquinolone antibacterial for veterinary use, with MIC90 of 0.28 μM.	17.7926	84.1572	Infection	119478-55-6	Anti-infection	<1		91	201	http://selleckchem.com/products/danofloxacin-mesylate.html		Microbiology	C20H24FN3O6S	Mesylate	CP-76136-27	CS(O)(=O)=O.[H][C@]12CN(C3=CC4=C(C=C3F)C(=O)C(=CN4C3CC3)C(O)=O)[C@]([H])(CN1C)C2 |r,c:10,12,18,t:8|	3.095	369.42
Amfebutamone (Bupropion) HCl	Amfebutamone (Bupropion) HCl is a selective norepinephrine-dopamine reuptake inhibitor with IC50 of 6.5 and 3.4 μM for the reuptake of dopamine and norepinephrine, respectively.	17.781	94.7322	Infection	31677-93-7	AChR,Dopamine Receptor	8	29	<1		http://selleckchem.com/products/Amfebutamone-hydrochloride(Bupropion).html		Neuronal Signaling	C13H19Cl2NO	Hydrochloride	N/A	Cl.CC(NC(C)(C)C)C(=O)C1=CC=CC(Cl)=C1 |c:11,14,t:9|	-1.934	255.23
Vitamin B12	Vitamin B12 is a water soluble vitamin with a key role in the normal functioning of the brain and nervous system, and for the formation of blood.	17.7645	87.8092	Respiratory Disease	50-81-7	Vitamin	35	199	35	199	http://selleckchem.com/products/vitamin-c-ascorbic-acid.html		Metabolism	C6H8O6	free base	Ascorbic acid	OC[C@H](O)[C@H]1OC(=O)C(O)=C1O |r,c:9|	3.938	469.94
Avobenzone	Avobenzone is an oil soluble ingredient used in sunscreen products to absorb the full spectrum of UVA rays and a dibenzoylmethane derivative.	17.7462	87.7915	Others	70356-09-1	Others	62	200	<1		http://selleckchem.com/products/Avobenzone(Parsol-1789).html		Others	C20H22O3	free base	Butyl methoxydibenzoylmethane, BF2AVB	COC1=CC=C(C=C1)C(=O)CC(=O)C1=CC=C(C=C1)C(C)(C)C |c:4,6,16,18,t:2,14|	3.866	364.4
Thalidomide	Thalidomide was introduced as a sedative drug, immunomodulatory agent and also is investigated for treating symptoms of many cancers. Thalidomide inhibits an E3 ubiquitin ligase, which is a CRBN-DDB1-Cul4A complex.	17.7404	71.788	Infection	148-79-8	P450 (e.g. CYP17)	40	199	<1		http://selleckchem.com/products/Thiabendazole.html		Metabolism	C10H7N3S	free base	N/A	N1C2=C(C=CC=C2)N=C1C1=CSC=N1 |c:3,5,8,14,t:1,11|	-0.909	375.39
Conivaptan HCl	Conivaptan HCl is an orally active, non-peptide, vasopressin V1A and V2 receptor antagonist, used in the treatment of euvolemic and hypervolemic hyponatremia.	17.699	83.8109	Cardiovascular Disease	168626-94-6	Vasopressin Receptor	107	200	<1		http://selleckchem.com/products/conivaptan-hcl-vaprisol.html		GPCR & G Protein	C32H27ClN4O2	HCl	N/A	Cl.CC1=NC2=C(N1)C1=C(C=CC=C1)N(CC2)C(=O)C1=CC=C(NC(=O)C2=C(C=CC=C2)C2=CC=CC=C2)C=C1 |c:3,9,11,29,31,36,38,41,t:1,7,20,22,27,34|	9.003	400.637
Naloxone HCl	Naloxone HCl is an opioid inverse agonist drug used to counter the effects of opiate overdose.	17.6701	95.9818	Neuronal Signaling	357-08-4	Opioid Receptor	72	198	72	198	http://selleckchem.com/products/naloxone-hcl.html		Neuronal Signaling	C19H22ClNO4	HCl	N/A	Cl.[H][C@@]12OC3=C(O)C=CC4=C3[C@@]11CCN(CC=C)[C@H](C4)[C@]1(O)CCC2=O |r,c:3,6,8|	4.203	446.9
Oseltamivir Phosphate	Oseltamivir Phosphate is a potent and selective inhibitor of the neuraminidase that is essential for replication of influenza A and B viruses, used to prevent influenza.	17.6299	92.7548	Infection	204255-11-8	Anti-infection	4	10	<1		http://selleckchem.com/products/oseltamivir-phosphate-Tamiflu.html		Microbiology	C16H31N2O8P	Phosphate salt	N/A	OP(O)(O)=O.CCOC(=O)C1=C[C@@H](OC(CC)CC)[C@H](NC(C)=O)[C@@H](N)C1 |r,t:9|	4.585	483.36
Fenipentol	an antagonist of the androgen receptor (AR) signaling pathway	17.6038	80.5434	Others	583-03-9	AR	The physical form of the compound is liquid, which can be dissolved in any proportion.	10		0	http://selleckchem.com/products/.html		Others	C11H16O	free base			-1.394	263.2
Levodropropizine	Levodropropizine possess anti-allergic and inhibits histamine receptor, reduces cough by interfering with stimulus activation of peripheral endings of sensory nerves and by modulation of neuropeptides involved in the cough reflex.	17.5841	95.7198	Respiratory Disease	99291-25-5	Histamine Receptor	47	199	15	63	http://selleckchem.com/products/levodropropizine.html		Neuronal Signaling	C13H20N2O2	free base	N/A	OC[C@@H](O)CN1CCN(CC1)C1=CC=CC=C1 |r,c:14,16,t:12|	-1.012	299.66
Idramantone	Idramantone is an immune agonist.	17.5821	94.1811	Immunology	20098-14-0	Immunology & Inflammation related	33	199	33	199	http://selleckchem.com/products/idramantone.html		Immunology & Inflammation	C10H14O2	free base	Kemantane, 5-Hydroxy-2-adamantanone	OC12CC3CC(C1)C(=O)C(C3)C2	4.172	250.33
Amifostine	Amifostine is the first approved radioprotective drug, used to decrease the risk of kidney problems caused by treatment with cisplatin.	17.5805	90.3435	Others	112901-68-5	Others	<1		42	157	http://selleckchem.com/products/amifostine.html		Others	C5H21N2O6PS	Trihydrate	N/A	O.O.O.NCCCNCCSP(O)(O)=O	2.14	270.24
Pyrimethamine	Pyrimethamine is a dihydrofolate reductase (DHFR) inhibitor, used as an antimalarial drug.	17.5668	94.4462	Immunology	58-14-0	DHFR	10	40	<1		http://selleckchem.com/products/Pyrimethamine.html		Metabolism	C12H13ClN4	free base	N/A	CCC1=NC(N)=NC(N)=C1C1=CC=C(Cl)C=C1 |c:5,8,16,t:2,11,13|	0
Dyclonine HCl	Dyclonine HCl is a hydrochloride salt form of dyclonine which is an oral anaesthetic, reversibly binds to activated sodium channels on the neuronal membrane, thereby decreasing the neuronal membrane's permeability to sodium ions, leading to an increased threshold for excitation.	17.5639	98.3416	Inflammation	536-43-6	Sodium Channel	15	46	6	18	http://selleckchem.com/products/dyclonine-hydrochloride.html		Transmembrane Transporters	C18H28ClNO2	Hydrochloride	N/A	Cl.CCCCOC1=CC=C(C=C1)C(=O)CCN1CCCCC1 |c:7,9,t:5|	4.462	310.43
Terbinafine	Terbinafine is used to treat infections caused by a fungus. It works by killing the fungus or preventing its growth.	17.5226	100.033	Infection	78628-80-5	Anti-infection	66	201	<1		http://selleckchem.com/products/Terbinafine-hydrochloride-Lamisil.html		Microbiology	C21H26ClN	Hydrochloride	KWD 2019	Cl.CN(C\C=C\C#CC(C)(C)C)CC1=CC=CC2=C1C=CC=C2 |c:14,16,19,21,t:12|	0	746.9
Actarit	Actarit is an orally active immunomodulator used in the treatment of rheumatoid arthritis.	17.5151	87.5434	Immunology & Inflammation	18699-02-0	Immunology & Inflammation related	38	197			http://selleckchem.com/products/actarit.html		Immunology & Inflammation	C10H11NO3	free base	4-acetylaminophenylacetic acid	CC(=O)NC1=CC=C(CC(O)=O)C=C1	-0.493	145.54
Phenformin HCl	Phenformin HCl is a hydrochloride salt of phenformin that is an anti-diabetic drug from the biguanide class. It activates AMPK, increasing activity and phosphorylation.	17.4837	91.3749	Metabolic Disease	834-28-6	AMPK	48	199	48	199	http://selleckchem.com/products/Phenformin-hydrochloride.html		PI3K/Akt/mTOR	C10H16ClN5	Hydrochloride	N/A	Cl.NC(=N)NC(=N)NCCC1=CC=CC=C1 |c:11,13,t:9|	3.418	409.26
Naproxen Sodium	Naproxen Sodium is a COX inhibitor for COX-1 and COX-2 with IC50 of 8.7 μM and 5.2 μM, respectively.	17.4558	100.524	Inflammation	26159-34-2	COX	3	12	50	198	http://selleckchem.com/products/Naproxen-Sodium(Aleve).html		Neuronal Signaling	C14H13NaO3	Sodium Salt	RS-3650	[Na+].COC1=CC=C2C=C(C=CC2=C1)[C@H](C)C([O-])=O |r,c:6,8,11,t:2,4|	1.905	323.41
Fudosteine	Fudosteine is a cysteine derivative and a MUC5AC mucin hypersecretion inhibitor, used as a muco-active agent with indications for chronic respiratory diseases.	17.4231	99.4049	Respiratory Disease	13189-98-5	Others	<1		36	201	http://selleckchem.com/products/Fudosteine.html		Others	C6H13NO3S	free base	N/A	N[C@@H](CSCCCO)C(O)=O |r|	3.781	490.62
Pregnenolone	Pregnenolone is an endogenous steroid hormone, used in the treatment of fatigue, Alzheimer’s disease, trauma and injuries.	17.4219	86.6996	Neurological Disease	145-13-1	Estrogen/progestogen Receptor	22	70	<1		http://selleckchem.com/products/pregnenolone.html		Endocrinology & Hormones	C21H32O2	free base	N/A	[H][C@@]12CC[C@H](C(C)=O)[C@@]1(C)CC[C@@]1([H])[C@@]2([H])CC=C2C[C@@H](O)CC[C@]12C |r,t:19|	1.902	445.54
Paromomycin Sulfate	Paromomycin Sulfate is an aminoglycoside antibiotics inhibiting protein synthesis in non-resistant cells by binding to 16S ribosomal RNA.	17.3769	91.9021	Infection	1263-89-4	Anti-infection	<1		100	140	http://selleckchem.com/products/paromomycin-sulfate.html		Microbiology	C23H47N5O18S	Sulfate	N/A	OS(O)(=O)=O.[H][C@@]1(O[C@@H]2[C@@H](O)[C@H](N)C[C@H](N)[C@@]2([H])O[C@H]2O[C@H](CO)[C@@H](O)[C@H](O)[C@H]2N)O[C@H](CO)[C@@H](O[C@@]2([H])O[C@@H](CN)[C@@H](O)[C@H](O)[C@H]2N)[C@H]1O |r|	4.214	527.63
Fluorescein	6-Fluorescein isothiocyanate(6-FITC) is a derivative of fluorescein used in wide-ranging applications including flow cytometry.	17.3398	91.9871	Others	2321-07-5	Fluorescent Dyes/Probes	67	201.621	-1	-3.00927	http://selleckchem.com/products/.html		Others	C20H12O5	free base				3482.75
Rocuronium Bromide	Rocuronium Bromide is a competitive AchR antagonist, used in modern anaesthesia.	17.3215	102.172	Neurological Disease	119302-91-9	AChR	122	200	122	200	http://selleckchem.com/products/Rocuronium-bromide.html		Neuronal Signaling	C32H53BrN2O4	Bromide	ORG 9426	[Br-].[H][C@@]12C[C@@H]([C@H](OC(C)=O)[C@@]1(C)CC[C@@]1([H])[C@@]2([H])CC[C@@]2([H])C[C@H](O)[C@H](C[C@]12C)N1CCOCC1)[N+]1(CC=C)CCCC1 |r|	-2.422	215.63
Parecoxib	Parecoxib is a selective COX2 inhibitor.	17.3122	87.4626	Inflammation	198470-84-7	COX	74	200	<1		http://selleckchem.com/products/parecoxib.html		Neuronal Signaling	C19H18N2O4S	free base	SC-69124, Valus-P, Vorth-P	CCC(=O)NS(=O)(=O)C1=CC=C(C=C1)C1=C(C)ON=C1C1=CC=CC=C1 |c:10,12,15,19,24,26,t:8,22|	-3.688	277.25
Olmesartan	Olmesartan medoxomil is a potent and selective angiotensin AT1 receptor inhibitor with IC50 of 66.2 μM.	17.223	92.7022	Cardiovascular Disease	144689-63-4	Angiotensin Receptor	89	199.327	-1	-2.23963	http://selleckchem.com/products/.html		Cardiovascular Disease	C24H26N6O3	free base			-4.772	307.32
Cyclobenzaprine HCl	Cyclobenzaprine HCl is a muscle relaxant by blocking pain sensations, used for the treatment of muscle spasms A 5-HT2 receptor antagonist.	17.2177	91.4324	Neurological Disease	6202-23-9	5-HT Receptor	62	199	62	199	http://selleckchem.com/products/cyclobenzaprine-hci.html		Neuronal Signaling	C20H22ClN	Hydrochloride	N/A	Cl.CN(C)CCC=C1C2=C(C=CC=C2)C=CC2=C1C=CC=C2 |c:9,11,14,16,19,21,t:7|	4.14	494
Sofalcone	Sofalcone, a gastric antiulcer agent in clinical use, is known to induce the expression of Heme oxygenase-1 (HO-1) in gastric epithelium.	17.1401	87.289	Infection	1190307-88-0	DNA/RNA Synthesis	100	189	11	21	http://selleckchem.com/products/psi-7977-gs-7977.html		DNA Damage	C22H29FN3O9P	free base	N/A	CC(C)OC(=O)[C@H](C)N[P@](=O)(OC[C@H]1O[C@@H](N2C=CC(=O)NC2=O)[C@](C)(F)[C@@H]1O)OC1=CC=CC=C1 |r,c:17,34,36,t:32|	-3.645	75.07
Sorbitol	Sorbitol is a sugar alcohol and a sugar substitute.	17.0987	95.7582	Metabolic Disease	1018899-04-1	SGLT	84	198	<1		http://selleckchem.com/products/sotagliflozin-lx4211.html		GPCR & G Protein	C21H25ClO5S	free base	N/A	[H][C@]1(O[C@H](SC)[C@@H](O)[C@H](O)[C@H]1O)C1=CC(CC2=CC=C(OCC)C=C2)=C(Cl)C=C1 |r,c:24,29,t:13,17,19,26|	-0.961	398.33
Lithocholic acid	Lithocholic acid is a toxic secondary bile acid, causes intrahepatic cholestasis, has tumor-promoting activity, its toxic effect can be protected after it activates the vitamin D receptor, PXR and FXR.	17.0822	92.5485	Neurological Disease	434-13-9	FXR	75	199	<1		http://selleckchem.com/products/lithocholic-acid.html		Metabolism	C24H40O3	free base	N/A	[H][C@@]12CC[C@H]([C@H](C)CCC(O)=O)[C@@]1(C)CC[C@@]1([H])[C@@]2([H])CC[C@]2([H])C[C@H](O)CC[C@]12C |r|		1182.3
Famotidine	Famotidine is a histamine H2–receptor antagonist with IC50 of 0.6 mM, commonly used to treat heartburn, GERD, ulcers, and other digestive conditions.	17.0669	94.7979	Cardiovascular Disease	76824-35-6	Histamine Receptor	67	199	<1		http://selleckchem.com/products/famotidine-pepcid.html		Neuronal Signaling	C8H15N7O2S3	free base	MK208	NC(=N)NC1=NC(CSCCC(=N)NS(N)(=O)=O)=CS1 |c:17,t:4|	2.401	312.41
Bemegride	Bemegride is a central nervous system stimulant and antidote for barbiturate poisoning.	17.0592	98.9037	Neurological Disease	64-65-3	GABA Receptor	31	200	<1		http://selleckchem.com/products/bemegride.html		Neuronal Signaling	C8H13NO2	free base	N/A	CCC1(C)CC(=O)NC(=O)C1	2.783	348.87
Allopurinol Sodium	Allopurinol Sodium is a xanthine oxidase inhibitor with an IC50 of 7.82±0.12 μM.	17.0245	92.0706	Metabolic Disease	17795-21-0	ROS	32	201	32	201	http://selleckchem.com/products/Allopurinol-Sodium(Aloprim).html		Immunology & Inflammation	C5H4N4NaO+	Sodium Salt	N/A	[Na+].O=C1NC=NC2=C1C=NN2 |c:3,5,8|	3.975	766.9
Carvedilol EP IMpurity E	Used as pharmaceutical intermediates-Intermediates	16.9952	104.71	Others	1198090-73-1	Others	40	196.4	-1	-4.91	http://selleckchem.com/products/.html		Others	C9H14ClNO2	free base			2.495	352.77
Mechlorethamine HCl	Mechlorethamine is the prototype of alkylating agents, it works by binding to DNA, crosslinking two strands and preventing cell duplication.	16.9919	70.4568	Cancer	55-86-7	DNA/RNA Synthesis	39	203	39	203	http://selleckchem.com/products/mechlorethamine-hcl.html		DNA Damage	C5H12Cl3N	Hydrochloride	N/A	Cl.CN(CCCl)CCCl	1.571	124.14
Nadolol	Nadolol is a non-selective beta-adrenergic antagonist with antihypertensive and antiarrhythmic activities.	16.9785	96.2411	Endocrinology & Hormones	42200-33-9	Androgen Receptor	61	197			http://selleckchem.com/products/nadolol.html		Endocrinology & Hormones	C17H27NO4	free base	Corgard, Solgol, Anabet	CC(C)(C)NCC(O)COC1=CC=CC2=C1C[C@H](O)[C@H](O)C2	0.747	198.22
Nisoldipine	Nisoldipine (Sular) is a calcium channel blocker belonging to the dihydropyridines class, specific for L-type Cav1.2 with IC50 of 10 nM.	16.9254	100.089	Cardiovascular Disease	63675-72-9	Calcium Channel	77	198	<1		http://selleckchem.com/products/Nisoldipine(Sular).html		Transmembrane Transporters	C20H24N2O6	free base	BAY K 5552	COC(=O)C1=C(C)NC(C)=C(C1C1=CC=CC=C1[N+]([O-])=O)C(=O)OCC(C)C |c:4,9,15,17,t:13|	1.987	291.13
Enoxacin	Enoxacin is an oral broad-spectrum fluoroquinolone antibacterial agent by inhibiting bacterial DNA gyrase and topoisomerase IV, used to treat a wide variety of infections.	16.8856	95.402	Infection	74011-58-8	Topoisomerase	32	100	<1		http://selleckchem.com/products/Enoxacin(Penetrex).html		DNA Damage	C15H17FN4O3	free base	AT-2266, CI919, Pd107779, NSC 629661	CCN1C=C(C(O)=O)C(=O)C2=CC(F)=C(N=C12)N1CCNCC1 |c:13,t:3,10,15|	0.579	296.39
Carbadox	Carbadox is an anti-inflammatory drug used in the treatment of Inflammatory Bowel Disease.	16.8644	112.256	Others	6804-07-5	Others	8	30.5087	<1	0	http://www.selleckchem.com/products/carbadox.html		Others	C11H10N4O4	Free Base	N/A	COC(=O)N\N=C\C1=[N+]([O-])C2=C(C=CC=C2)[N+]([O-])=C1 |c:7,12,14,18,t:10|		494.7
Vitamin E	Vitamin E is a fat-soluble vitamin with potent antioxidant properties. It is a potent peroxyl radical scavenger and inhibits noncompetitively cyclooxygenase activity in many tissues, also inhibits angiogenesis and tumor dormancy through suppressing vascular endothelial growth factor (VEGF) gene transcription.	16.8572	66.6297	Others	58-95-7	Vitamin	The physical form of the compound is liquid, which can be dissolved in any proportion.				http://selleckchem.com/products/vitamin-e-acetate.html		Metabolism	C31H52O3	free base	Tocopherol acetate	CC(C)CCC[C@@H](C)CCC[C@@H](C)CCC[C@]1(C)CCC2=C(C)C(OC(C)=O)=C(C)C(C)=C2O1	2.412	282.55
Elbasvir	Elbasvir is an NS5A inhibitor, preventing hepatitis C viral RNA replication and virion assembly. Median EC50 values range from 0.2 to 3600 pmol/L, based on genotype.	16.7429	99.9706	Proteases	1370468-36-2	HCV Protease	100	113.376	<1		http://selleckchem.com/products/elbasvir.html		Proteases	C49H55N9O7	free base	MK8742		-0.606	95.53
Eplerenone	Eplerenone is a mineralocorticoid receptor antagonist, and blocks the action of aldosterone, used to control high blood pressure.	16.7253	97.0294	Cardiovascular Disease	107724-20-9	Glucocorticoid Receptor	4	10	<1		http://selleckchem.com/products/Eplerenone(Inspra).html		Endocrinology & Hormones	C24H30O6	free base	CGP 30083, SC-66110	[H][C@@]12CC[C@@]3(CCC(=O)O3)[C@@]1(C)C[C@H]1O[C@@]11[C@@]2([H])[C@@H](CC2=CC(=O)CC[C@]12C)C(=O)OC |r,t:24|	2.384	454.96
Acarbose	Acarbose is an inhibitor of intestinal alpha-glucosidase, used to treat type 2 diabetes mellitus.	16.7213	98.8922	Metabolic Disease	56180-94-0	Others	100	155	100	155	http://selleckchem.com/products/Acarbose.html		Others	C25H43NO18	free base	BAY g 5421	C[C@H]1O[C@H](O[C@@H]2[C@@H](CO)O[C@H](O[C@@H]3[C@@H](CO)O[C@@H](O)[C@H](O)[C@H]3O)[C@H](O)[C@H]2O)[C@H](O)[C@@H](O)[C@@H]1N[C@H]1C=C(CO)[C@@H](O)[C@H](O)[C@H]1O |r,t:37|	3.797	484.96
5-hydroxytryptophan (5-HTP)	5-Hydroxytryptophan (5-HTP), also known as oxitriptan (INN), is a naturally occurring amino acid and chemical precursor for the treatment of depression.	16.7039	97.9025	Neurological Disease	56-69-9	Others	44	200	4	18	http://selleckchem.com/products/5-hydroxytryptophan(5-HTP).html		Others	C11H12N2O3	free base	NSC-92523	NC(CC1=CNC2=CC=C(O)C=C12)C(O)=O |t:3,6,8,11|	3.887	375.86
Bosentan Hydrate	Bosentan is an endothelin (ET) receptor antagonist for ET-A and ET-B with Ki of 4.7 nM and 95 nM, respectively.	16.6911	98.0697	Cardiovascular Disease/Respiratory Disease	157212-55-0	Endothelin Receptor	100	176	0	0	http://selleckchem.com/products/bosentan-hydrate.html		GPCR & G Protein	C27H31N5O7S	Hydrate	Ro 47-0203	O.COC1=CC=CC=C1OC1=C(OCCO)N=C(N=C1NS(=O)(=O)C1=CC=C(C=C1)C(C)(C)C)C1=NC=CC=N1 |c:4,6,10,16,18,27,29,38,40,t:2,25,36|	2.509	197.38
Bedaquiline fumarate	Bedaquiline fumarate, an oral diarylquinoline, is a bactericidal antimycobacterial drug. It is a proton-translocating ATP synthetase inhibitor.	16.6852	91.9698	Infection	845533-86-0	Anti-infection	100	149	<1		http://selleckchem.com/products/bedaquiline-fumarate.html		Microbiology	C36H35BrN2O6	fumarate	TMC-207	OC(=O)\C=C\C(O)=O.COC1=C(C=C2C=C(Br)C=CC2=N1)[C@@H](C1=CC=CC=C1)[C@@](O)(CCN(C)C)C1=C2C=CC=CC2=CC=C1	-22.565	6000-20000
Flibanserin	Flibanserin is a nonhormonal, centrally acting molecule that acts as an agonist at postsynaptic 5-HT1A receptors and as an antagonist at 5-HT2A receptors.	16.6598	86.6223	Endocrinology	167933-07-5	5-HT Receptor	78	200	<1		http://selleckchem.com/products/flibanserin.html		Neuronal Signaling	C20H21F3N4O	free base	BIMT-17, BIMT-17-BS	FC(F)(F)C1=CC=CC(=C1)N1CCN(CCN2C(=O)NC3=C2C=CC=C3)CC1 |c:6,8,21,24,26,t:4|	7.307	406.9
Buspirone HCl	Buspirone is a serotonergic (5HT(1A) receptor agonist) anxiolytic drug with some D(2) dopaminergic effect, used for anxiety disorders.	16.5713	90.366	Neurological Disease	33386-08-2	5-HT Receptor	84	199	84	199	http://selleckchem.com/products/buspirone-hcl.html		Neuronal Signaling	C21H32ClN5O2	Hydrochloride	N/A	Cl.O=C1CC2(CCCC2)CC(=O)N1CCCCN1CCN(CC1)C1=NC=CC=N1 |c:27,29,t:25|	-5.532	362.19
Arformoterol Tartrate	Formoterol tartrate is a salt form of Formoterol. Formoterol is a beta 2 adrenergic receptor agonist that can be used in the treatment of asthma and COPD. It has an extended duration of action (up to 12 hours) compared to short-acting β2 agonists such as salbutamol (4–6 hours). Formoterol can be used as "symptom controllers" to supplement prophylactic corticosteroid therapy.	16.5263	97.4833	Others	200815-49-2	Others	99	200.206	-1	-2.02228	http://selleckchem.com/products/.html		Others	C23H30N2O10	Tartrate	(R,R)-Formoterol		5.192	270.37
Acetylcholine iodide	Acetylcholine iodide is a neurotransmitter found at neuromuscular junctions, autonomic ganglia, parasympathetic effector junctions, a subset of sympathetic effector junctions, and at many sites in the central nervous system.	16.5236	95.1238	Neurological Diseases	2260-50-6	AChR	54	198	54	198	http://selleckchem.com/products/acetylcholine-iodide.html		Neuronal Signaling	C7H16INO2	iodide salt	Acetylcolina	[I-].CC(=O)OCC[N+](C)(C)C	4.113	194.27
Ulipristal	Ulipristal is a selective SPRM for emergency contraception after an unprotected intercourse or contraceptive failure.	16.511	89.1324	Cancer	869886-67-9	ERK	86	198	<1		http://selleckchem.com/products/ulixertinib-bvd-523-vrt752271.html		MAPK	C21H22Cl2N4O2	free base	N/A	CC(C)NC1=NC=C(Cl)C(=C1)C1=CNC(=C1)C(=O)N[C@H](CO)C1=CC(Cl)=CC=C1 |r,c:9,15,27,29,t:4,6,12,24|	-0.714	111.15
Cloxacillin Sodium	Cloxacillin Sodium is a sodium salt of cloxacillin that is a penicillinase-resistant, acid resistant, semi-synthetic penicillin.	16.4631	92.1869	Cardiovascular Disease	7081-44-9	Anti-infection	55	116	55	116	http://selleckchem.com/products/Cloxacillin-sodium-Cloxacap.html		Microbiology	C19H19ClN3NaO6S	Sodium Salt & hydrate	N/A	O.[Na+].[H][C@]12SC(C)(C)[C@@H](N1C(=O)[C@H]2NC(=O)C1=C(C)ON=C1C1=CC=CC=C1Cl)C([O-])=O |r,c:16,20,25,27,t:23|	0.05	184.07
Meloxicam	Meloxicam is a selective COX inhibitor, used to relieve pain and fever effects.	16.4298	88.8688	Inflammation	71125-38-7	COX	30	85	<1		http://selleckchem.com/products/Meloxicam(Mobic).html		Neuronal Signaling	C14H13N3O4S2	free base	N/A	CN1C(C(=O)NC2=NC=C(C)S2)=C(O)C2=C(C=CC=C2)S1(=O)=O |c:17,19,t:6,8,12,15|	-1.651	307.14
Levosulpiride	Levosulpiride is a selective antagonist for D2 dopamine receptors used as an antipsychotic and prokinetic agent.	16.4074	87.5455	Neurological Disease	23672-07-3	Dopamine Receptor	69	202	<1		http://selleckchem.com/products/levosulpiride-levogastrol.html		Neuronal Signaling	C15H23N3O4S	free base	N/A	CCN1CCC[C@H]1CNC(=O)C1=C(OC)C=CC(=C1)S(N)(=O)=O |r,c:12,16,18|	2.188	356.25
Triclosan	Triclosan is a diphenyl ether derivative used in cosmetics and toilet soaps as an antiseptic. It has some bacteriostatic and fungistatic action.	16.3814	91.8243	Neurological Disease	440-17-5	Dopamine Receptor	88	183	96	200	http://selleckchem.com/products/trifluoperazine-dihydrochloride.html		Neuronal Signaling	C21H26Cl2F3N3S	2HCl	SKF5019	Cl.Cl.CN1CCN(CCCN2C3=CC(=CC=C3SC3=C2C=CC=C3)C(F)(F)F)CC1 |c:11,13,17,20,22,t:9|	-2.076	370.28
Tolnaftate	Tolnaftate is a synthetic thiocarbamate used as an anti-fungal agent.	16.328	82.6286	Neurological Disease	3644-61-9	Sodium Channel	56	199	56	199	http://selleckchem.com/products/tolperisone-hcl.html		Transmembrane Transporters	C16H24ClNO	Hydrochloride	N/A	Cl.CC(CN1CCCCC1)C(=O)C1=CC=C(C)C=C1 |c:17,t:12,14|	0.798	196.64
Ramatroban	Ramatroban (BAY u 3405) is a thromboxane A2(TxA2) receptor antagonist with Ki value of 10 to 13 nM. It also antagonizes a newly identified PGD2 receptor, CRTh2 expressed on the inflammatory cells.	16.2795	93.8596	Others	116649-85-5	Thrombin	83	199.294	<1		http://selleckchem.com/products/ramatroban.html		Others	C21H21FN2O4S	free base	BAY u 3405	OC(=O)CCN1C2=CC=CC=C2C2=C1CC[C@H](C2)NS(=O)(=O)C1=CC=C(F)C=C1	1.283	362.46
Candesartan Cilexetil	Candesartan Cilexetil is an angiotensin II receptor antagonist with IC50 of 0.26 nM, used in the treatment of hypertension.	16.2598	91.867	Cardiovascular Disease	145040-37-5	RAAS	122	200	<1		http://selleckchem.com/products/Candesartan-cilexetil-Atacand.html		Endocrinology & Hormones	C33H34N6O6	free base	TCV-116	CCOC1=NC2=C(N1CC1=CC=C(C=C1)C1=C(C=CC=C1)C1=NN=NN1)C(=CC=C2)C(=O)OC(C)OC(=O)OC1CCCCC1 |c:5,12,14,19,21,26,30,32,t:3,10,17,24|	1.662	404.5
Gonadorelin Acetate	Gonadorelin Acetate is another name for gonadotropin-releasing hormone (GnRH). It is a synthetic decapeptide prepared using solid phase peptide synthesis.	16.2331	103.391	Angiogenesis	71447-49-9	5-alpha Reductase				10	http://selleckchem.com/products/gonadorelin-acetate.html		Angiogenesis	<p>C<sub>55</sub>H<sub>75</sub>N<sub>17</sub>O<sub>13</sub></p>		Glp-His-Trp-Ser-Tyr-Gly-Leu-Arg-Pro-Gly-NH2		3.124	326.43
Emedastine Difumarate	Emedastine Difumarate is the difumarate salt form of emedastine, a second generation, selective histamine H1 receptor antagonist with anti-allergic activity.	16.2223	95.2279	Neuronal Signaling	87233-62-3	Histamine Receptor	100	187.07	100	187.07	http://selleckchem.com/products/emedastine-difumarate.html		Neuronal Signaling	C25H34N4O9	0	Rapimine, Emedastine fumarate		1.346	110.11
Disopyramide Phosphate	Disopyramide (DISO) is a widely used Class 1a antiarrhythmic agent that is employed in the treatment of ventricular and supraventricular arrhythmias.	16.2118	84.7549	Others	22059-60-5	Others	12	27.4305	87	198.871	http://www.selleckchem.com/products/disopyramide-phosphate.html		Others	C21H32N3O5P	phosphate	N/A	OP(O)(O)=O.CC(C)N(CCC(C(N)=O)(C1=CC=CC=C1)C1=NC=CC=C1)C(C)C |c:16,18,23,25,t:14,21|	2.85	433.95
Brivudine	Brivudine is a uridine derivative and nucleoside analog with pro-apoptotic and chemosensitizing properties. It is incorporated into the viral DNA and blocks the action of DNA polymerases, thus inhibiting viral replication.	16.1862	87.4796	Infection	69304-47-8	Anti-infection	66	198			http://selleckchem.com/products/brivudine.html		Microbiology	C11H13BrN2O5	free base	BVDU	OC[C@H]1O[C@H](C[C@@H]1O)N1C=C(\C=C\Br)C(=O)NC1=O	2.152	326.411
Vemurafenib (PLX4032, RG7204)	Vemurafenib (PLX4032, RG7204) is a novel and potent inhibitor of B-RafV600E with IC50 of 31 nM in cell-free assay. 10-fold selective for B-RafV600E over wild-type B-Raf in enzymatic assays and the cellular selectivity can exceed 100-fold.	16.1555	89.0295	Cancer	1257044-40-8	Bcl-2	100	115	<1		http://selleckchem.com/products/abt-199.html		Apoptosis	C45H50ClN7O7S	free base	N/A	CC1(C)CCC(CN2CCN(CC2)C2=CC(OC3=CN=C4NC=CC4=C3)=C(C=C2)C(=O)NS(=O)(=O)C2=CC=C(NCC3CCOCC3)C(=C2)[N+]([O-])=O)=C(C1)C1=CC=C(Cl)C=C1 |c:23,26,28,30,52,57,66,t:14,18,20,39,41,61,63|	5.539	428.6
Oltipraz	Oltipraz is a potent Nrf2 activator and a potent inducer of Phase II detoxification enzymes, most notably glutathione-S-transferase (GST). Phase 3.	16.1167	87.6888	Metabolic Disease	64224-21-1	Nrf2	39	172	<1		http://selleckchem.com/products/oltipraz.html		Immunology & Inflammation	C8H6N2S3	free base	N/A	CC1=C(SSC1=S)C1=NC=CN=C1 |c:10,12,t:1,8|	-1.03	76.05
cholecalciferol (Vitamin D3)	Vitamin D3 is a form of vitamin D, binds and activates a H305F/H397Y mutant vitamin D receptor (VDR) with EC50 of 300 nM.	16.066	73.1786	Others	67-97-0	Vitamin	77	200	<1		http://selleckchem.com/products/vitamin-d3-cholecalciferol.html		Metabolism	C27H44O	free base	Cholecalciferol	[H][C@@]12CC[C@H]([C@H](C)CCCC(C)C)[C@@]1(C)CCC\C2=C/C=C1/C[C@@H](O)CCC1=C |r|	4.231	447.83
Sulfadiazine	Sulfadiazine is a sulfonamide antibiotic.	16.0292	92.029	Infection	2447-57-6	Anti-infection	62	200	<1		http://selleckchem.com/products/Sulfadoxine(Sulphadoxine).html		Microbiology	C12H14N4O4S	free base	Sulphadoxine	COC1=C(OC)C(NS(=O)(=O)C2=CC=C(N)C=C2)=NC=N1 |c:2,16,18,20,t:11,13|	1.794	763.274
Naratriptan HCl	Naratriptan HCl is a triptan agent that is used for the treatment of migraine headaches.	16.027	88.0027	Neurological Disease	143388-64-1	5-HT Receptor	74	199	22	59	http://selleckchem.com/products/Naratriptan(Amerge).html		Neuronal Signaling	C17H26ClN3O2S	Hydrochloride	N/A	Cl.CNS(=O)(=O)CCC1=CC=C2NC=C(C3CCN(C)CC3)C2=C1 |c:23,t:7,9,12|	-5.97	527.52
Rimantadine Hydrochloride	Rimantadine is an RNA synthesis inhibitor that is used as an antiviral agent in the prophylaxis and treatment of influenza. It works by inhibiting a viral protein called M2, which normally mediates the transport of acid ions across the influenza virion shell.	15.9775	89.9194	DNA Damage	1501-84-4	DNA/RNA Synthesis	43	199.296			http://selleckchem.com/products/rimantadine-hydrochloride.html		DNA Damage	C12H22ClN	hydrochloride	N/A	Cl.CC(N)C12CC3CC(CC(C3)C1)C2	1.721	289.37
Sodium salicylate	Sodium salicylate is used in medicine as an analgesic and antipyretic.	15.9716	98.2419	Others	150-90-3	Others	<1		32	197.47	http://selleckchem.com/products/sodium-succinate.html		Others	C4H4Na2O4	disodium salt	Sodium 3-carboxypropanoate, Disodium butanedioate	[Na+].[Na+].[O-]C(=O)CCC([O-])=O	0.477	360.23
Methenamine	Methenamine is an antibiotic used for the treatment of urinary tract infection.	15.9064	95.291	Inflammation	100-97-0	Anti-infection	28	200	<1		http://selleckchem.com/products/methenamine-mandelamine.html		Microbiology	C6H12N4	free base	Mandelamine	C1N2CN3CN1CN(C2)C3	3.985	440.5
Cefoxitin sodium	Cefoxitin Sodium is the sodium salt form of cefoxitin, a beta-lactam, second-generation cephalosporin antibiotic with bactericidal activity.	15.8594	89.0448	Microbiology	33564-30-6	Anti-infection	89	198.029	89	198.029	http://selleckchem.com/products/cefoxitin-sodium.html		Microbiology	C16H16N3NaO7S2	sodium salt	N/A	[Na+].[H][C@]12SCC(COC(N)=O)=C(N1C(=O)[C@]2(NC(=O)CC1=CC=CS1)OC)C([O-])=O	3.339	230.31
Bendroflumethiazide	Bendroflumethiazide is a thiazide diuretic which works by inhibiting sodium reabsorption at the beginning of the distal convoluted tubule.	15.7654	86.141	Others	73-48-3	Others	85	201.704			http://selleckchem.com/products/bendroflumethiazide.html		Others	C<sub>15</sub>H<sub>14</sub>F<sub>3</sub>N<sub>3</sub>O<sub>4</sub>S<sub>2</sub>		Bendrofluazide		3.607	206.28
Terconazole	Terconazole is a new, broad-spectrum, triazole antifungal agent which is primarily used to treat vaginal fungal infections.	15.7426	84.5642	Others	50679-08-8	Others	94	199.292	<1	0	http://www.selleckchem.com/products/terfenadine.html		Others	C32H41NO2	Free Base	N/A	CC(C)(C)C1=CC=C(C=C1)C(O)CCCN1CCC(CC1)C(O)(C1=CC=CC=C1)C1=CC=CC=C1 |c:6,8,27,29,34,36,t:4,25,32|	-2.112	352.47
[truncated: 1,027 more rows]
